# Supplementary material for: Design of a novel instrument for active neutron interrogation of artillery shells
Source: PLoS One. 2017 Dec 6;12(12):e0188959. doi: 10.1371/journal.pone.0188959 (PMC5718418; doi:10.1371/journal.pone.0188959)
Supplement: S1 Text — File containing format information and instructions to use the other files included as supporting information. (TXT) [file pone.0188959.s001.txt]

All data used and presented in this paper is available in tables in the compressed archive supporting information file S1_File.zip

Each data or result figure or subfigure in the paper corresponds to a single file, labeled by the figure name, e.g. fig3b.txt.  Each file contains a single tab-separated data table.  If the figure contains more than one data series, each data series is given in a column.

The format of the file is as follows.  The first line repeats the name of the figure this file corresponds to.  The second line contains the column headers for each column in the file.  The first column is always labeled "x".  If the figure is a histogram, this is the x-value at the centre of the each histogram bin.  If the figure is a graph, this is the x-position of the point.  The other columns are labeled "y" or "yZZZZ", where, if there is more than one data series, "ZZZZ" is a descriptive name that matches the names in the figure's legend.   If there is data present beyond the range of the figure displayed in the paper, the last line of the table has "Overflow" listed as the x-value and the number in the y-column(s) corresponds to the number of entries beyond the figure range.

If the figure or graph has error bars, the uncertainty up and down are listed separately in 2 columns:  y_err_u and y_err_d, respectively.
