# Supplementary material for: Design of a novel instrument for active neutron interrogation of artillery shells
Source: PLoS One. 2017 Dec 6;12(12):e0188959. doi: 10.1371/journal.pone.0188959 (PMC5718418; doi:10.1371/journal.pone.0188959)
Supplement: S1 File — All original data for the figures and results presented in this paper, tabulated. Each figure or subfigure corresponds to a file labeled with the figure’s number within the archive file. (ZIP) [file pone.0188959.s002.zip]

Archive with 53 entries (52 files):
- fig10.txt
- __MACOSX/
- __MACOSX/._fig10.txt
- fig11a.txt
- __MACOSX/._fig11a.txt
- fig11b.txt
- __MACOSX/._fig11b.txt
- fig12a.txt
- __MACOSX/._fig12a.txt
- fig12b.txt
- __MACOSX/._fig12b.txt
- fig13a.txt
- __MACOSX/._fig13a.txt
- fig13b.txt
- __MACOSX/._fig13b.txt
- fig14a.txt
- __MACOSX/._fig14a.txt
- fig14b.txt
- __MACOSX/._fig14b.txt
- fig15a.txt
- __MACOSX/._fig15a.txt
- fig15b.txt
- __MACOSX/._fig15b.txt
- fig3a.txt
- __MACOSX/._fig3a.txt
- fig3b.txt
- __MACOSX/._fig3b.txt
- fig3c.txt
- __MACOSX/._fig3c.txt
- fig3d.txt
- __MACOSX/._fig3d.txt
- fig4a.txt
- __MACOSX/._fig4a.txt
- fig4b.txt
- __MACOSX/._fig4b.txt
- fig4c.txt
- __MACOSX/._fig4c.txt
- fig4d.txt
- __MACOSX/._fig4d.txt
- fig4e.txt
- __MACOSX/._fig4e.txt
- fig5.txt
- __MACOSX/._fig5.txt
- fig6.txt
- __MACOSX/._fig6.txt
- fig7.txt
- __MACOSX/._fig7.txt
- fig8.txt
- __MACOSX/._fig8.txt
- fig9a.txt
- __MACOSX/._fig9a.txt
- fig9b.txt
- __MACOSX/._fig9b.txt
