# Supplementary material for: Design of a novel instrument for active neutron interrogation of artillery shells
Source: PLoS One. 2017 Dec 6;12(12):e0188959. doi: 10.1371/journal.pone.0188959 (PMC5718418; doi:10.1371/journal.pone.0188959)
Supplement: S1 File — All original data for the figures and results presented in this paper, tabulated. Each figure or subfigure corresponds to a file labeled with the figure’s number within the archive file. (ZIP) [file pone.0188959.s002.zip › fig10.txt]

# Figure 10
# x	yupdated	yleadshield
0.012	102496	73788
0.036	4400.33	3101.33
0.06	2504.67	1829.67
0.084	3120	2243.33
0.108	6212	4587
0.132	101592	68899
0.156	560.667	433
0.18	437	312.667
0.204	2242	1572.33
0.228	20122.3	13593
0.252	1178.33	830.333
0.276	3802.67	2591.33
0.3	1921	1433
0.324	3684	2657
0.348	220252	149499
0.372	39927	27172.3
0.396	585.667	399.333
0.42	22894.7	15628.7
0.444	265	184.333
0.468	1140.67	772
0.492	312	261.667
0.516	1053	755
0.54	378	274.333
0.564	21701	14731.3
0.588	5498	3767.67
0.612	7941.33	5437
0.636	1289	952
0.66	7816.33	5384
0.684	109483	74183
0.708	7620.67	5166.67
0.732	2497.33	1733
0.756	4354.67	3018.67
0.78	852	605.667
0.804	45342.7	30984.3
0.828	7971.67	5552.33
0.852	693360	508037
0.876	11575	7847.67
0.9	43853	29789
0.924	20382.7	13807
0.948	952.333	655
0.972	1456	1006.33
0.996	2526.33	1762.33
1.02	41969	28533.7
1.044	2542.67	1730
1.068	1215	823
1.092	867.667	572.333
1.116	5913	4054.67
1.14	281.667	192.333
1.164	867.333	594.333
1.188	9348	6342.33
1.212	4180.67	2811.67
1.236	13468.7	9845.33
1.26	65153.7	43995
1.284	4766	3209.67
1.308	15153.7	10896.3
1.332	10176	7369.33
1.356	29054.3	19996
1.38	7486.33	5043
1.404	3980.67	2668.33
1.428	5951.33	4157
1.452	6808.67	4566.33
1.476	1041	767
1.5	4144	2817.67
1.524	133.667	102.667
1.548	135.333	105.667
1.572	190	128.667
1.596	1908.33	1283.33
1.62	127582	86684.3
1.644	7243	4849.67
1.668	18496.3	12248.7
1.692	11256.3	7598.33
1.716	158876	107672
1.74	221.333	140.333
1.764	2849	1869
1.788	207	125.667
1.812	8265.67	5611
1.836	6188.33	4209.67
1.86	4596	3103.33
1.884	10892.7	6082.67
1.908	4221	2825.33
1.932	8994	6139.67
1.956	6811.67	4564.33
1.98	12364	8439
2.004	2486	1430.33
2.028	2479	1673.33
2.052	4033.67	2871.33
2.076	19700	13609.3
2.1	14991	10190.7
2.124	18895.3	12852.7
2.148	8288.67	5644.33
2.172	4762.33	3234
2.196	18792.3	12617.3
2.22	309216	173038
2.244	2635	1830.33
2.268	7860.67	5451
2.292	126	77
2.316	89.6667	79.6667
2.34	3993.67	2664.33
2.364	88.6667	62.3333
2.388	7123	4878.67
2.412	5921	4056.33
2.436	2666.33	1811.33
2.46	8506.67	5708.67
2.484	4442.67	2980.67
2.508	4365.67	2887
2.532	13027.7	8451.33
2.556	1088.67	725
2.58	4657.33	3198
2.604	2450.67	1683.33
2.628	4202.33	2831
2.652	1388	924.333
2.676	11760	7947.67
2.7	9841.33	6594
2.724	39026.7	26432.3
2.748	22620.3	15320.7
2.772	2205	1476.67
2.796	1025.67	678.333
2.82	6599.67	4351.33
2.844	17887.7	12235
2.868	13242	9018.33
2.892	177.667	120.667
2.916	194	126
2.94	4697.33	3139.33
2.964	12407.7	8302.33
2.988	162.667	104
3.012	4525	3030.67
3.036	7296.67	5004
3.06	4560.67	3102.67
3.084	2723.67	1839
3.108	15350.7	10423
3.132	168.667	110.667
3.156	4597	3164
3.18	16004.3	10765.3
3.204	673.333	474.667
3.228	14866.3	10061
3.252	213.333	141
3.276	29805.3	20228.3
3.3	7004.33	4763.67
3.324	3664	2453
3.348	7950	5399.67
3.372	1997	1378.33
3.396	223.667	165.667
3.42	36797.7	24992.3
3.444	37174	25179
3.468	121.333	80.6667
3.492	737.667	507.333
3.516	6602.33	4452.33
3.54	6944	4159
3.564	962.667	659
3.588	120	76.6667
3.612	1217.67	827.667
3.636	4700.67	3121.33
3.66	3716.67	2529.33
3.684	11171.3	6448.67
3.708	1750.33	1148.33
3.732	4815.67	3282.67
3.756	126.333	83.3333
3.78	3007.33	2059.67
3.804	1197.67	802.667
3.828	107	76.3333
3.852	11365.7	7809
3.876	1285.33	864.333
3.9	1063.33	740.667
3.924	30505	20644.3
3.948	3129	2143.67
3.972	2636	1824.33
3.996	1655.33	1137
4.02	458	304.333
4.044	74.3333	51
4.068	5120	3444.67
4.092	250.667	174.667
4.116	90.3333	64.6667
4.14	1773	1234
4.164	98.6667	76.3333
4.188	4280.67	2928.67
4.212	87538.3	59269.7
4.236	190	109.667
4.26	108.667	77
4.284	5759.33	3878
4.308	696.333	469.667
4.332	4308.33	2969.33
4.356	123	82.3333
4.38	3911	2681
4.404	37731.7	25659.7
4.428	3100	2104.33
4.452	14271.3	9703.67
4.476	437.667	307.667
4.5	13657	8164
4.524	1167	795.333
4.548	2124	1460.67
4.572	86.6667	69.3333
4.596	6723	4606.67
4.62	2183.33	1505.67
4.644	102.333	75.3333
4.668	11533	7767.33
4.692	2613.33	1719.33
4.716	8262.67	5615
4.74	1904	1292.67
4.764	156.667	96.3333
4.788	374	257
4.812	47166.7	31771
4.836	5588	3751.33
4.86	2416	1619.33
4.884	457.333	307
4.908	3467.67	2377.33
4.932	97	67
4.956	27887.7	17921
4.98	82	51.3333
5.004	992.333	684.333
5.028	76	53
5.052	14574.7	9917.33
5.076	67.6667	43.3333
5.1	175.667	134
5.124	58.6667	47.3333
5.148	75.3333	54.6667
5.172	1187	817.333
5.196	68.6667	50
5.22	766	500.667
5.244	289.667	215
5.268	16408.7	9177
5.292	11783.7	6589
5.316	6160.33	4233.33
5.34	60.6667	39.3333
5.364	81.3333	57.6667
5.388	1485	1015.33
5.412	322	233.333
5.436	66	36.6667
5.46	69.6667	49.3333
5.484	6546.67	4453.33
5.508	2913	1994
5.532	10800.3	6085
5.556	5913.33	3272.67
5.58	57.3333	45.6667
5.604	728.667	472
5.628	56.3333	41
5.652	78.3333	53
5.676	81	59.3333
5.7	1553	1076.67
5.724	12041.3	8220.67
5.748	4249.67	2869
5.772	55.6667	47.6667
5.796	4410.67	2956.67
5.82	71.3333	58
5.844	627.667	415.333
5.868	86.3333	61.3333
5.892	4695	3178
5.916	219919	149052
5.94	174.667	121
5.964	64	44
5.988	4995	3414.33
6.012	225288	152754
6.036	1004.33	714.667
6.06	160.667	104.667
6.084	127	96
6.108	1269.67	838
6.132	2855.67	1924
6.156	2115	1463
6.18	146	97
6.204	138.333	112
6.228	1968.67	1351.33
6.252	167.667	104.667
6.276	6680.67	4513
6.3	1937	1314.33
6.324	10295	5825.33
6.348	382.333	238.333
6.372	25505.7	17381.3
6.396	224.333	165
6.42	1106.33	770
6.444	97	59.3333
6.468	86.6667	53
6.492	96.3333	67
6.516	4156.67	2885.67
6.54	3676.33	2579
6.564	85	49.3333
6.588	1702.67	1177.67
6.612	932.333	664.333
6.636	94	66.6667
6.66	85.3333	61
6.684	81	56.3333
6.708	10370	7029.67
6.732	2826	1953.67
6.756	82.3333	62.6667
6.78	81.6667	55.3333
6.804	86.3333	57.3333
6.828	2386.67	1620.33
6.852	144.333	111.333
6.876	104.333	73.6667
6.9	126	95
6.924	98.3333	66.3333
6.948	94.3333	54.3333
6.972	6420.33	4337.33
6.996	74	57
7.02	78.3333	58.6667
7.044	87.6667	60.3333
7.068	81.6667	64.3333
7.092	74	54.3333
7.116	75	46
7.14	77.6667	58
7.164	472.667	306
7.188	2378.33	1554.33
7.212	94.3333	63.3333
7.236	2455	1668
7.26	7048	4775.67
7.284	136407	92642
7.308	5216	2878
7.332	51.6667	36.3333
7.356	166.333	107.667
7.38	169.333	112.333
7.404	50	36.3333
7.428	54.3333	42
7.452	63.3333	38.6667
7.476	68.3333	52.6667
7.5	301.667	196
7.524	714.333	491.333
7.548	929.667	622.667
7.572	1104	767
7.596	2239.67	1544.33
7.62	662490	448731
7.644	1.9637e+06	1.3294e+06
7.668	580	384.333
7.692	196.667	117.667
7.716	49	32.6667
7.74	77	50.6667
7.764	269.667	197.333
7.788	109.667	64
7.812	15	6.66667
7.836	20	10.3333
7.86	17.6667	11
7.884	26.3333	11.3333
7.908	219.667	149
7.932	122.333	86
7.956	11.6667	8.33333
7.98	8.66667	7.66667
8.004	10.6667	10.6667
8.028	16	10
8.052	21.3333	10
8.076	21.6667	15
8.1	27.3333	20.3333
8.124	28	22.6667
8.148	45	27.6667
8.172	114	83.6667
8.196	85.3333	53.6667
8.22	142.333	95.3333
8.244	194.667	138.667
8.268	203.333	152.667
8.292	181.333	127.333
8.316	2465.67	1403.67
8.34	80.6667	71.6667
8.364	7061.67	4779.67
8.388	29	15
8.412	29.6667	16.3333
8.436	27.3333	16
8.46	23.6667	13
8.484	23.3333	15.3333
8.508	26.3333	14.6667
8.532	23.3333	15.3333
8.556	26.6667	19
8.58	70.3333	41.6667
8.604	148	106
8.628	118.333	71.3333
8.652	34.6667	25
8.676	29.6667	17
8.7	25.6667	17
8.724	31	17.6667
8.748	28.6667	19
8.772	30.6667	22
8.796	30.3333	21.6667
8.82	30.3333	20
8.844	55	46.3333
8.868	100.667	70.3333
8.892	14601	9910
8.916	18.6667	11.6667
8.94	18.3333	9.66667
8.964	12.6667	15
8.988	17	11.6667
9.012	15.3333	11
9.036	133.333	79.3333
9.06	23	19
9.084	22	15.6667
9.108	19	14.3333
9.132	21	19
9.156	908.667	528.333
9.18	22.6667	17
9.204	21	19.3333
9.228	1377	908.333
9.252	495.667	336.667
9.276	517.667	329.667
9.3	165409	112389
9.324	60.3333	43.6667
9.348	27.6667	17.6667
9.372	22.3333	12.6667
9.396	44.6667	30
9.42	57	42.6667
9.444	38	24.6667
9.468	37.6667	27
9.492	35	23
9.516	39	20.3333
9.54	38.3333	26.6667
9.564	59.6667	42
9.588	29.6667	21.3333
9.612	15.3333	10
9.636	13.3333	10.3333
9.66	12.6667	7.33333
9.684	17	8.66667
9.708	16.6667	12.3333
9.732	19	10
9.756	56	26.3333
9.78	19.6667	7.33333
9.804	16	12.3333
9.828	19	13
9.852	20.6667	13
9.876	17	16
9.9	16.3333	10.6667
9.924	75.6667	53.6667
9.948	19	15.3333
9.972	17.6667	11.6667
9.996	7	7.33333
10.02	4.33333	2.66667
10.044	13951	9611.67
10.068	33	23.3333
10.092	6.33333	6.66667
10.116	7	5.66667
10.14	10.3333	10
10.164	12	5.66667
10.188	12	7.33333
10.212	13	9.33333
10.236	10.6667	6.33333
10.26	10.3333	9
10.284	10.6667	8.66667
10.308	2	2.33333
10.332	4	4
10.356	2	2
10.38	0.666667	1
10.404	1.33333	0.666667
10.428	2	0
10.452	0.333333	0.333333
10.476	0	0.333333
10.5	0	0
10.524	0	0
10.548	0	0
10.572	16.6667	12.3333
10.596	4.33333	10
10.62	0	0
10.644	0	0.333333
10.668	0	0.333333
10.692	5.66667	4.66667
10.716	0.333333	0.333333
10.74	0	0
10.764	0.666667	0
10.788	0	0
10.812	0.333333	0
10.836	30892.7	17158.3
10.86	0	0
10.884	0	0.333333
10.908	0.333333	0
10.932	0	0
10.956	0	0
10.98	0	0
11.004	0	0.333333
11.028	0	0
11.052	0	0.666667
11.076	0	0
11.1	0	0
11.124	0	0
11.148	0	0
11.172	0	0
11.196	0	0
11.22	0	0
11.244	0	0.333333
11.268	0	0
11.292	0	0
11.316	0	0
11.34	0	0
11.364	0.333333	0
11.388	0	0
11.412	0.333333	0
11.436	0	0
11.46	0	0
11.484	0	0
11.508	0	0
11.532	0	0
11.556	0	0
11.58	0	0
11.604	0	0
11.628	0	0
11.652	0	0
11.676	0	0
11.7	0.666667	0
11.724	0	0
11.748	0	0
11.772	0	0
11.796	0	0
11.82	0	0
11.844	0	0
11.868	0	0
11.892	0	0
11.916	0	0
11.94	0	0
11.964	0	0
11.988	0	0
Overflow	0.333333	1
