# Supplementary material for: Design of a novel instrument for active neutron interrogation of artillery shells
Source: PLoS One. 2017 Dec 6;12(12):e0188959. doi: 10.1371/journal.pone.0188959 (PMC5718418; doi:10.1371/journal.pone.0188959)
Supplement: S1 File — All original data for the figures and results presented in this paper, tabulated. Each figure or subfigure corresponds to a file labeled with the figure’s number within the archive file. (ZIP) [file pone.0188959.s002.zip › fig11a.txt]

# Figure 11a
# x	yall	yobject
0.012	0	0
0.036	0	0
0.06	0	0
0.084	0	0
0.108	5	0
0.132	7.33333	0
0.156	10	0
0.18	13.3333	0
0.204	15.6667	0.666667
0.228	24.6667	0.333333
0.252	29.3333	0.666667
0.276	23	0.666667
0.3	20.6667	1
0.324	25	0
0.348	24	0
0.372	26	0.666667
0.396	20.3333	1
0.42	18.3333	1.33333
0.444	28	1
0.468	19	0.666667
0.492	20.6667	1.33333
0.516	225.667	1.66667
0.54	37.3333	1
0.564	33.6667	1
0.588	16	2
0.612	12	1.66667
0.636	9	0.333333
0.66	14	1
0.684	9.66667	4
0.708	6	0.333333
0.732	11.3333	1
0.756	10	1.66667
0.78	44.3333	2.33333
0.804	20	0.666667
0.828	7	1.66667
0.852	7.33333	4
0.876	13.3333	1.66667
0.9	6.33333	1
0.924	4.66667	2
0.948	4	1
0.972	6.33333	1.33333
0.996	5	1.33333
1.02	4.33333	1.33333
1.044	7	1.66667
1.068	5.66667	0.666667
1.092	5.66667	2.33333
1.116	7.33333	2.33333
1.14	4	0.333333
1.164	4	1
1.188	3.33333	1
1.212	4	1.33333
1.236	2.33333	0.333333
1.26	4	1
1.284	4.33333	1.33333
1.308	4.33333	2
1.332	5	1
1.356	5.33333	2
1.38	4.33333	1.33333
1.404	4	0.666667
1.428	4.33333	2.33333
1.452	5	1.66667
1.476	3	1
1.5	3.66667	1.33333
1.524	3.66667	1.66667
1.548	4.33333	2
1.572	4	2
1.596	1.66667	0.666667
1.62	4	1.33333
1.644	2.33333	1
1.668	4.33333	1.33333
1.692	5	1
1.716	4.66667	3
1.74	2.66667	0.333333
1.764	2.66667	1.33333
1.788	3.33333	1.33333
1.812	3	1
1.836	3.33333	1.66667
1.86	3.33333	1.33333
1.884	2	0.666667
1.908	1.66667	0.666667
1.932	1.66667	0.666667
1.956	3.33333	2
1.98	1.33333	0.666667
2.004	1	0.333333
2.028	0.333333	0
2.052	2	1
2.076	1.33333	0.333333
2.1	4.66667	1.33333
2.124	2.33333	1.66667
2.148	1.33333	0.666667
2.172	2.33333	0.333333
2.196	3	2
2.22	13.3333	7
2.244	0.333333	0.333333
2.268	2.33333	1.66667
2.292	1.33333	0.333333
2.316	1.33333	1
2.34	0.666667	0
2.364	1.33333	0.333333
2.388	2.66667	1.33333
2.412	2.33333	0.666667
2.436	0.666667	0.333333
2.46	1.33333	0.333333
2.484	1.66667	1
2.508	1	1
2.532	1	0.666667
2.556	1.66667	0.333333
2.58	1	0.666667
2.604	1.66667	0.666667
2.628	1	0.333333
2.652	1.66667	1.33333
2.676	1.66667	0.666667
2.7	1.33333	1
2.724	2.33333	1
2.748	0.666667	0.666667
2.772	1.66667	1
2.796	2.33333	1.33333
2.82	1.33333	0.333333
2.844	1.66667	1
2.868	3.33333	2.33333
2.892	1.66667	1
2.916	0.333333	0
2.94	0.333333	0.333333
2.964	2	0.666667
2.988	0.333333	0.333333
3.012	2	1.66667
3.036	1.66667	1
3.06	0.333333	0.333333
3.084	1.66667	0.666667
3.108	1.33333	0.666667
3.132	0.333333	0.333333
3.156	2	1.66667
3.18	0.666667	0.333333
3.204	0.666667	0.333333
3.228	1	1
3.252	0.333333	0.333333
3.276	1.33333	1.33333
3.3	0.333333	0.333333
3.324	0	0
3.348	0.666667	0.333333
3.372	1.33333	0.333333
3.396	0.333333	0.333333
3.42	1.33333	1.33333
3.444	1.33333	0.666667
3.468	1	0.333333
3.492	0.666667	0.666667
3.516	1	0.666667
3.54	0.666667	0.666667
3.564	0.666667	0.666667
3.588	1	1
3.612	0.333333	0
3.636	1.66667	1.33333
3.66	0.333333	0.333333
3.684	1	0.666667
3.708	0.666667	0
3.732	1	0.666667
3.756	1.33333	1
3.78	0	0
3.804	0	0
3.828	1	1
3.852	0.333333	0.333333
3.876	0	0
3.9	1	0.666667
3.924	2.33333	1.66667
3.948	0.333333	0
3.972	0.666667	0.333333
3.996	0	0
4.02	5	0.333333
4.044	0.333333	0.333333
4.068	0.333333	0.333333
4.092	1	1
4.116	0.333333	0
4.14	0.666667	0.333333
4.164	0.333333	0
4.188	0.666667	0.333333
4.212	2.33333	1.66667
4.236	0	0
4.26	0.333333	0
4.284	0.333333	0
4.308	0.333333	0.333333
4.332	0.666667	0.666667
4.356	0.666667	0.333333
4.38	0.333333	0.333333
4.404	1.33333	1.33333
4.428	5.33333	0
4.452	1.33333	0.666667
4.476	0.333333	0.333333
4.5	0.666667	0.333333
4.524	0	0
4.548	0	0
4.572	0.333333	0.333333
4.596	0	0
4.62	1	1
4.644	1.33333	0
4.668	0	0
4.692	0.333333	0.333333
4.716	0.333333	0.333333
4.74	0.666667	0.666667
4.764	0.333333	0.333333
4.788	0.333333	0.333333
4.812	2.33333	2
4.836	0	0
4.86	0.333333	0.333333
4.884	0.666667	0.333333
4.908	0	0
4.932	0.666667	0.666667
4.956	1.66667	1
4.98	0	0
5.004	0.666667	0.666667
5.028	0.333333	0.333333
5.052	0.333333	0.333333
5.076	0.333333	0
5.1	0	0
5.124	0.666667	0.666667
5.148	0.666667	0.666667
5.172	0	0
5.196	0.333333	0.333333
5.22	0.333333	0
5.244	0.333333	0
5.268	1.33333	1.33333
5.292	1	0.666667
5.316	0	0
5.34	0.333333	0.333333
5.364	0.333333	0
5.388	0.333333	0.333333
5.412	0	0
5.436	0.333333	0.333333
5.46	0	0
5.484	1	0.333333
5.508	0.666667	0.333333
5.532	0.333333	0.333333
5.556	0	0
5.58	0	0
5.604	0.333333	0.333333
5.628	0	0
5.652	0.333333	0.333333
5.676	0	0
5.7	0.333333	0.333333
5.724	0	0
5.748	0.333333	0.333333
5.772	0	0
5.796	0.333333	0.333333
5.82	0.333333	0.333333
5.844	0	0
5.868	0.666667	0.666667
5.892	0.333333	0.333333
5.916	8	8
5.94	0.333333	0.333333
5.964	0.666667	0.666667
5.988	0	0
6.012	7.33333	7
6.036	0	0
6.06	0.666667	0
6.084	0	0
6.108	0	0
6.132	0.333333	0.333333
6.156	0.666667	0.666667
6.18	0	0
6.204	0	0
6.228	0.333333	0.333333
6.252	0.333333	0.333333
6.276	0	0
6.3	0	0
6.324	0.666667	0.666667
6.348	0.333333	0.333333
6.372	0.666667	0.666667
6.396	0	0
6.42	0	0
6.444	0	0
6.468	0.333333	0.333333
6.492	0.666667	0.666667
6.516	0.333333	0.333333
6.54	0	0
6.564	0.333333	0.333333
6.588	1	0.666667
6.612	0	0
6.636	0.333333	0.333333
6.66	0.333333	0.333333
6.684	0	0
6.708	0.666667	0.666667
6.732	0.666667	0.666667
6.756	0	0
6.78	0	0
6.804	0.333333	0.333333
6.828	1	1
6.852	0.666667	0.666667
6.876	0.333333	0.333333
6.9	0	0
6.924	0	0
6.948	0	0
6.972	1	1
6.996	0	0
7.02	0.666667	0.666667
7.044	0	0
7.068	0.666667	0.666667
7.092	0	0
7.116	0.333333	0.333333
7.14	0	0
7.164	0	0
7.188	0	0
7.212	0	0
7.236	0	0
7.26	0	0
7.284	3.66667	3.66667
7.308	0	0
7.332	0.333333	0.333333
7.356	0	0
7.38	0.333333	0.333333
7.404	0.333333	0.333333
7.428	0.333333	0.333333
7.452	0	0
7.476	0	0
7.5	0	0
7.524	0	0
7.548	0	0
7.572	0	0
7.596	0	0
7.62	15.3333	15.3333
7.644	51.3333	51
7.668	0	0
7.692	0	0
7.716	0	0
7.74	0	0
7.764	0	0
7.788	0	0
7.812	0	0
7.836	0	0
7.86	0	0
7.884	0	0
7.908	0.666667	0
7.932	0	0
7.956	0	0
7.98	0	0
8.004	0	0
8.028	0	0
8.052	0	0
8.076	0	0
8.1	0	0
8.124	0	0
8.148	0	0
8.172	0	0
8.196	0	0
8.22	0	0
8.244	0	0
8.268	0	0
8.292	0	0
8.316	0.333333	0.333333
8.34	0	0
8.364	0	0
8.388	0	0
8.412	0	0
8.436	0	0
8.46	0	0
8.484	0	0
8.508	0	0
8.532	0	0
8.556	0	0
8.58	0	0
8.604	0.333333	0.333333
8.628	0	0
8.652	0	0
8.676	0	0
8.7	0	0
8.724	0	0
8.748	0	0
8.772	0	0
8.796	0	0
8.82	0	0
8.844	0	0
8.868	0	0
8.892	0.333333	0.333333
8.916	0	0
8.94	0	0
8.964	0	0
8.988	0	0
9.012	0	0
9.036	0	0
9.06	0	0
9.084	0	0
9.108	0	0
9.132	0	0
9.156	0	0
9.18	0	0
9.204	0	0
9.228	0	0
9.252	0	0
9.276	0	0
9.3	3.66667	3.66667
9.324	0	0
9.348	0	0
9.372	0	0
9.396	0	0
9.42	0	0
9.444	0	0
9.468	0	0
9.492	0	0
9.516	0	0
9.54	0	0
9.564	0	0
9.588	0	0
9.612	0	0
9.636	0	0
9.66	0	0
9.684	0	0
9.708	0	0
9.732	0	0
9.756	0	0
9.78	0	0
9.804	0	0
9.828	0	0
9.852	0	0
9.876	0	0
9.9	0	0
9.924	0	0
9.948	0	0
9.972	0	0
9.996	0	0
10.02	0	0
10.044	0.333333	0.333333
10.068	0	0
10.092	0	0
10.116	0	0
10.14	0	0
10.164	0	0
10.188	0	0
10.212	0	0
10.236	0	0
10.26	0	0
10.284	0	0
10.308	0	0
10.332	0	0
10.356	0	0
10.38	0	0
10.404	0	0
10.428	0	0
10.452	0	0
10.476	0	0
10.5	0	0
10.524	0	0
10.548	0	0
10.572	0	0
10.596	0	0
10.62	0.333333	0.333333
10.644	0	0
10.668	0	0
10.692	0	0
10.716	0	0
10.74	0	0
10.764	0	0
10.788	0	0
10.812	0	0
10.836	2	1.66667
10.86	0	0
10.884	0	0
10.908	0	0
10.932	0	0
10.956	0	0
10.98	0	0
11.004	0	0
11.028	0	0
11.052	0	0
11.076	0	0
11.1	0	0
11.124	0	0
11.148	0	0
11.172	0	0
11.196	0	0
11.22	0	0
11.244	0	0
11.268	0	0
11.292	0	0
11.316	0	0
11.34	0	0
11.364	0	0
11.388	0	0
11.412	0	0
11.436	0	0
11.46	0	0
11.484	0	0
11.508	0	0
11.532	0	0
11.556	0	0
11.58	0	0
11.604	0	0
11.628	0	0
11.652	0	0
11.676	0	0
11.7	0	0
11.724	0	0
11.748	0	0
11.772	0	0
11.796	0	0
11.82	0	0
11.844	0	0
11.868	0	0
11.892	0	0
11.916	0	0
11.94	0	0
11.964	0	0
11.988	0	0
