# Supplementary material for: Design of a novel instrument for active neutron interrogation of artillery shells
Source: PLoS One. 2017 Dec 6;12(12):e0188959. doi: 10.1371/journal.pone.0188959 (PMC5718418; doi:10.1371/journal.pone.0188959)
Supplement: S1 File — All original data for the figures and results presented in this paper, tabulated. Each figure or subfigure corresponds to a file labeled with the figure’s number within the archive file. (ZIP) [file pone.0188959.s002.zip › fig11b.txt]

# Figure 11b
# x	yall	yobject
0.012	0.333333	0
0.036	0	0
0.06	0	0
0.084	4	0
0.108	52.3333	0.666667
0.132	100	2.66667
0.156	144	5
0.18	244.333	7.66667
0.204	290.667	12.3333
0.228	345	19.3333
0.252	374.333	25
0.276	368	31.3333
0.3	363.333	34.6667
0.324	513.667	36.3333
0.348	469.667	43
0.372	471	46.3333
0.396	459.667	51
0.42	432.667	52
0.444	484.333	79
0.468	584.333	69.6667
0.492	501	70
0.516	4147	81
0.54	706.333	73.3333
0.564	1364.33	102.333
0.588	367	91.3333
0.612	348.333	96
0.636	337.333	92
0.66	621.667	92.3333
0.684	395.333	134.333
0.708	354.667	97.6667
0.732	364.333	86.6667
0.756	335	87.3333
0.78	328	87
0.804	1578.33	111.667
0.828	285.667	92
0.852	747.667	541
0.876	282.333	67
0.9	458.333	79.6667
0.924	252	65.6667
0.948	233.333	59
0.972	274.667	62
0.996	245.667	57
1.02	266	85.6667
1.044	230	47
1.068	240	50.6667
1.092	231	51
1.116	231.667	57.3333
1.14	225	53.6667
1.164	216.333	51
1.188	238.667	58.6667
1.212	313.333	48
1.236	213.333	68.6667
1.26	245	94.3333
1.284	246.333	46
1.308	253.333	44.3333
1.332	188	42.6667
1.356	349.333	67.6667
1.38	227.333	54.3333
1.404	311.333	76.6667
1.428	183.667	49
1.452	175	52
1.476	292.667	43.3333
1.5	236	46.3333
1.524	136.333	38.3333
1.548	155.667	39.3333
1.572	132.333	41.6667
1.596	131.333	45.3333
1.62	264	162.667
1.644	170.333	48
1.668	246.333	49.3333
1.692	272	42.6667
1.716	298.333	188.667
1.74	106.667	27.6667
1.764	123.667	36
1.788	127.333	28
1.812	109.667	37
1.836	177.667	37.3333
1.86	124	36
1.884	137.667	40.6667
1.908	114.333	36.3333
1.932	115.333	46.6667
1.956	104.667	35.3333
1.98	112	44.6667
2.004	119	27
2.028	125.667	28
2.052	93.6667	29.6667
2.076	148.667	47.6667
2.1	191	38.3333
2.124	116.667	52.3333
2.148	104	35.6667
2.172	84.6667	34
2.196	135.333	46
2.22	844	440
2.244	110	24
2.268	64.6667	24.6667
2.292	52.3333	12
2.316	95	19.6667
2.34	91.6667	26.6667
2.364	64.6667	20.3333
2.388	159.333	25
2.412	49	19
2.436	63.3333	19.6667
2.46	75.3333	28.3333
2.484	65.3333	24.3333
2.508	61.3333	25.3333
2.532	68.6667	32.6667
2.556	152.667	18.6667
2.58	84.3333	23.6667
2.604	125	18
2.628	50	23.6667
2.652	224.667	18.3333
2.676	74.3333	32.6667
2.7	107.667	28.6667
2.724	99.6667	69
2.748	78.3333	39
2.772	126.667	18.3333
2.796	63.6667	18.3333
2.82	70.6667	21.3333
2.844	69	43.3333
2.868	67.3333	40.6667
2.892	43.6667	9.33333
2.916	40.6667	7.33333
2.94	71	22.3333
2.964	49.6667	31
2.988	109.333	13.3333
3.012	43.3333	19.6667
3.036	45	25
3.06	84.3333	22.6667
3.084	53.3333	15
3.108	136.333	33.6667
3.132	28	13.3333
3.156	30.3333	15.6667
3.18	57.3333	29.3333
3.204	51	13.3333
3.228	111	35.3333
3.252	18.6667	7.66667
3.276	73.6667	57.6667
3.3	35.3333	23.6667
3.324	20.6667	12
3.348	35.6667	24.6667
3.372	26	15.3333
3.396	22.3333	9
3.42	83	73
3.444	104	70.3333
3.468	22.3333	10.3333
3.492	24	11.6667
3.516	27.3333	17.6667
3.54	31	22
3.564	18	10.6667
3.588	26	9.33333
3.612	27.3333	14.3333
3.636	28.3333	21.6667
3.66	21.3333	14
3.684	45	32.6667
3.708	20.3333	11.6667
3.732	23.3333	16
3.756	19.3333	9
3.78	19.3333	12.3333
3.804	17	9.33333
3.828	18.3333	9
3.852	35.3333	26.3333
3.876	19	10
3.9	16	11.3333
3.924	64	55.6667
3.948	17.6667	12
3.972	20.3333	13.6667
3.996	15.3333	10
4.02	17.6667	9
4.044	14	6.66667
4.068	21.6667	16
4.092	17.3333	7.33333
4.116	13	7.66667
4.14	19	10.3333
4.164	10.6667	7
4.188	18	12.3333
4.212	148.333	138.333
4.236	11.3333	7
4.26	16	9
4.284	25.3333	19.3333
4.308	14	6.66667
4.332	23	14.3333
4.356	13	6.66667
4.38	18.3333	13.3333
4.404	79.6667	72.3333
4.428	22.6667	12.3333
4.452	41.6667	35
4.476	13.6667	8
4.5	46.3333	37.6667
4.524	13	7.66667
4.548	14.6667	10
4.572	14	7
4.596	25.6667	16.3333
4.62	12.6667	8.33333
4.644	10.6667	6.66667
4.668	33	26.6667
4.692	19	13.3333
4.716	23	17.3333
4.74	15.6667	7
4.764	12.3333	9
4.788	13.6667	9.33333
4.812	103	97.3333
4.836	15	13
4.86	12.6667	6.33333
4.884	12.6667	6.33333
4.908	19	14
4.932	11.6667	7
4.956	65	48.3333
4.98	9	5.33333
5.004	11.6667	6.66667
5.028	9.66667	7
5.052	35	29.3333
5.076	9.66667	6.33333
5.1	10	6
5.124	8.66667	4.33333
5.148	12	7
5.172	8	5
5.196	9.66667	6.33333
5.22	11	6.66667
5.244	8.66667	4.66667
5.268	50	45
5.292	31.3333	29
5.316	20.3333	16.3333
5.34	11.3333	7.33333
5.364	9.33333	6.33333
5.388	25.3333	7.66667
5.412	8.66667	4.66667
5.436	82	7.33333
5.46	22.6667	8.33333
5.484	38	19
5.508	44.3333	11.6667
5.532	42	28.3333
5.556	39	17.6667
5.58	7.33333	5
5.604	20.3333	4.33333
5.628	17.3333	6.33333
5.652	6	3.33333
5.676	28.6667	6
5.7	32.3333	9
5.724	55.6667	28.6667
5.748	11.3333	10.3333
5.772	11.3333	4.33333
5.796	56.3333	11.6667
5.82	168.333	4.33333
5.844	23.3333	6.33333
5.868	13	5
5.892	19.6667	11.6667
5.916	396	394
5.94	65	5.33333
5.964	8.33333	4.33333
5.988	17.3333	11
6.012	395.333	391
6.036	16.6667	6
6.06	5.66667	4
6.084	3.33333	2.66667
6.108	7.33333	4
6.132	7.66667	7.33333
6.156	12	9
6.18	4	3
6.204	7.33333	3
6.228	18.6667	5
6.252	13.6667	3
6.276	20.3333	17.6667
6.3	8	6
6.324	27.6667	25.6667
6.348	7.33333	6.33333
6.372	50	43
6.396	9	3.66667
6.42	7.33333	5.33333
6.444	4	3.66667
6.468	16	2.33333
6.492	5.66667	2.66667
6.516	23.6667	11.6667
6.54	9	8
6.564	7.66667	6.33333
6.588	18	3.33333
6.612	28.6667	4
6.636	6.33333	4.33333
6.66	4.33333	3.33333
6.684	12	4
6.708	24	22.6667
6.732	5	4.66667
6.756	4	3.33333
6.78	4.66667	2
6.804	4	3
6.828	35.3333	5.66667
6.852	6	4.33333
6.876	5	4
6.9	3	2.33333
6.924	3.66667	3.66667
6.948	3.66667	3.33333
6.972	13	12.6667
6.996	11.6667	2
7.02	5	3.33333
7.044	4	3.33333
7.068	4.33333	2.66667
7.092	3.33333	2.66667
7.116	4.33333	4
7.14	1	0.666667
7.164	3.33333	2
7.188	11.3333	7
7.212	5.33333	4.33333
7.236	7.33333	7
7.26	18	13.6667
7.284	232.333	231.667
7.308	28	17.3333
7.332	5	4.66667
7.356	3	2.66667
7.38	3	2.66667
7.404	3.66667	3
7.428	3	2.66667
7.452	3.33333	1.66667
7.476	4.66667	4
7.5	6	5
7.524	5.33333	5
7.548	5	4.66667
7.572	4	3
7.596	5	4.66667
7.62	1159	1156.33
7.644	1031.67	1017
7.668	25.6667	1.33333
7.692	1.66667	0.666667
7.716	6	0.333333
7.74	12	0.333333
7.764	1.33333	0
7.788	0.333333	0
7.812	0.666667	0
7.836	12.3333	0.333333
7.86	0.666667	0.666667
7.884	0.666667	0
7.908	29.6667	0.333333
7.932	1	0.333333
7.956	0.666667	0.666667
7.98	0.333333	0
8.004	0.333333	0
8.028	0.333333	0
8.052	0.333333	0.333333
8.076	0	0
8.1	0.333333	0.333333
8.124	0	0
8.148	0.666667	0.333333
8.172	0.666667	0.333333
8.196	0.333333	0
8.22	0.666667	0.666667
8.244	0.666667	0.666667
8.268	1.33333	1
8.292	1	1
8.316	6.33333	6.33333
8.34	0.666667	0.333333
8.364	11	11
8.388	0.333333	0.333333
8.412	0	0
8.436	0	0
8.46	0	0
8.484	15.3333	0
8.508	0.666667	0.666667
8.532	0.666667	0.666667
8.556	0.333333	0.333333
8.58	0.333333	0.333333
8.604	0.333333	0
8.628	0.333333	0.333333
8.652	0.333333	0.333333
8.676	0	0
8.7	0	0
8.724	0.333333	0
8.748	0	0
8.772	0	0
8.796	1.33333	1
8.82	0.333333	0.333333
8.844	0.666667	0.666667
8.868	0.666667	0.666667
8.892	28	28
8.916	0	0
8.94	0.333333	0.333333
8.964	0.333333	0.333333
8.988	0	0
9.012	0.666667	0.333333
9.036	10.3333	0.333333
9.06	0	0
9.084	0	0
9.108	0.333333	0
9.132	0.333333	0.333333
9.156	1.66667	1.66667
9.18	0	0
9.204	0.333333	0.333333
9.228	1	1
9.252	1.66667	1.66667
9.276	0.666667	0.666667
9.3	145.667	145.333
9.324	0.333333	0.333333
9.348	0	0
9.372	0	0
9.396	0	0
9.42	0	0
9.444	0.333333	0.333333
9.468	0.333333	0.333333
9.492	0.333333	0.333333
9.516	0.333333	0.333333
9.54	0	0
9.564	0.333333	0.333333
9.588	0.333333	0.333333
9.612	0	0
9.636	0	0
9.66	0	0
9.684	0	0
9.708	0.333333	0
9.732	0	0
9.756	0	0
9.78	0	0
9.804	0.333333	0.333333
9.828	0	0
9.852	0	0
9.876	0	0
9.9	0	0
9.924	0	0
9.948	0.333333	0.333333
9.972	0	0
9.996	0	0
10.02	0.333333	0.333333
10.044	1.66667	1.66667
10.068	0.333333	0.333333
10.092	0	0
10.116	0	0
10.14	0	0
10.164	0	0
10.188	0	0
10.212	0	0
10.236	0	0
10.26	0	0
10.284	0	0
10.308	0	0
10.332	0	0
10.356	0	0
10.38	0	0
10.404	0	0
10.428	0	0
10.452	0	0
10.476	0	0
10.5	0.333333	0.333333
10.524	0	0
10.548	0	0
10.572	0	0
10.596	0	0
10.62	0	0
10.644	0	0
10.668	0	0
10.692	0	0
10.716	0	0
10.74	0	0
10.764	0	0
10.788	0	0
10.812	0	0
10.836	18.3333	18.3333
10.86	0	0
10.884	0	0
10.908	0	0
10.932	0	0
10.956	0	0
10.98	0	0
11.004	0	0
11.028	0	0
11.052	0	0
11.076	0	0
11.1	0	0
11.124	0	0
11.148	0	0
11.172	0	0
11.196	0	0
11.22	0	0
11.244	0	0
11.268	0	0
11.292	0	0
11.316	0	0
11.34	0	0
11.364	0	0
11.388	0	0
11.412	0	0
11.436	0	0
11.46	0	0
11.484	0	0
11.508	0	0
11.532	0	0
11.556	0	0
11.58	0	0
11.604	0	0
11.628	0	0
11.652	0	0
11.676	0	0
11.7	0	0
11.724	0	0
11.748	0	0
11.772	0	0
11.796	0	0
11.82	0	0
11.844	0	0
11.868	0	0
11.892	0	0
11.916	0	0
11.94	0	0
11.964	0	0
11.988	0	0
