# Supplementary material for: Design of a novel instrument for active neutron interrogation of artillery shells
Source: PLoS One. 2017 Dec 6;12(12):e0188959. doi: 10.1371/journal.pone.0188959 (PMC5718418; doi:10.1371/journal.pone.0188959)
Supplement: S1 File — All original data for the figures and results presented in this paper, tabulated. Each figure or subfigure corresponds to a file labeled with the figure’s number within the archive file. (ZIP) [file pone.0188959.s002.zip › fig12a.txt]

# Figure 12a
# x  y         y_err_u   y_err_d
6    0.52381   0.127709  0.130382
18   0.666667  0.135514  0.162494
30   0.714286  0.13123   0.168877
42   0.75      0.132707  0.1849
54   0.75      0.132707  0.1849
66   0.727273  0.144396  0.196072
78   0.8       0.128046  0.205454
90   0.777778  0.142118  0.221429
102  0.75      0.159659  0.239567
114  0.857143  0.11848   0.257124
126  0.857143  0.11848   0.257124
138  0.714286  0.182129  0.259938
150  0.833333  0.138285  0.28735
162  0.8       0.166039  0.324251
174  0.6       0.253348  0.303366
186  0.6       0.253348  0.303366
198  0.6       0.253348  0.303366
210  0.75      0.207731  0.368402
222  0.75      0.207731  0.368402
234  0.75      0.207731  0.368402
246  0.666667  0.277375  0.414535
258  0.666667  0.277375  0.414535
270  0.666667  0.277375  0.414535
282  0.666667  0.277375  0.414535
294  0.666667  0.277375  0.414535
