# Supplementary material for: Design of a novel instrument for active neutron interrogation of artillery shells
Source: PLoS One. 2017 Dec 6;12(12):e0188959. doi: 10.1371/journal.pone.0188959 (PMC5718418; doi:10.1371/journal.pone.0188959)
Supplement: S1 File — All original data for the figures and results presented in this paper, tabulated. Each figure or subfigure corresponds to a file labeled with the figure’s number within the archive file. (ZIP) [file pone.0188959.s002.zip › fig12b.txt]

# Figure 12b
# x  y         y_err_u    y_err_d
6    0.459241  0.0145889  0.0145212
18   0.475164  0.015773   0.0157251
30   0.481828  0.0166314  0.0165925
42   0.483391  0.0174951  0.0174558
54   0.485535  0.0183616  0.0183239
66   0.48615   0.0192995  0.0192597
78   0.488823  0.0200444  0.0200098
90   0.486971  0.0209901  0.020946
102  0.485816  0.0219378  0.0218854
114  0.481625  0.0229562  0.0228821
126  0.486542  0.0237811  0.023723
138  0.480984  0.0247662  0.0246772
150  0.480583  0.0258448  0.025746
162  0.48564   0.0268463  0.0267676
174  0.484419  0.0280205  0.0279277
186  0.484568  0.0293103  0.0292099
198  0.488294  0.0305674  0.0304848
210  0.487365  0.031825   0.0317285
222  0.492248  0.0330268  0.0329631
234  0.495902  0.0340011  0.0339654
246  0.497835  0.034991   0.0349711
258  0.49537   0.0362673  0.0362216
270  0.50495   0.0375278  0.03758
282  0.502703  0.0393331  0.0393643
294  0.5       0.0409036  0.0409036
