# Supplementary material for: Design of a novel instrument for active neutron interrogation of artillery shells
Source: PLoS One. 2017 Dec 6;12(12):e0188959. doi: 10.1371/journal.pone.0188959 (PMC5718418; doi:10.1371/journal.pone.0188959)
Supplement: S1 File — All original data for the figures and results presented in this paper, tabulated. Each figure or subfigure corresponds to a file labeled with the figure’s number within the archive file. (ZIP) [file pone.0188959.s002.zip › fig13a.txt]

# Figure 13a
# x	y1	y30	y50
0.012	0	0	0
0.036	0	0	0
0.06	0	0	0
0.084	1.33333	2.66667	1.66667
0.108	16.3333	33.6667	21
0.132	19	76	55.3333
0.156	32	108.333	70.6667
0.18	60.3333	176	109.333
0.204	67.6667	215.667	138
0.228	82.3333	251.667	149.667
0.252	92.6667	267.333	144.667
0.276	107.333	249	144.333
0.3	105.333	242.667	144
0.324	134.333	358.333	275
0.348	145.667	305.667	198
0.372	160.333	288	199
0.396	190.667	248	154
0.42	177.667	227	140.333
0.444	204.333	250	151.667
0.468	234	322.333	227
0.492	227.667	244.667	157.333
0.516	1908	1995.33	796
0.54	165	519	463.333
0.564	254	1085	1020
0.588	182.333	165.333	107.667
0.612	171.667	159.333	113
0.636	167.667	152	100.667
0.66	191.667	408.333	355.667
0.684	198.667	172	121.667
0.708	173.333	160	114.667
0.732	197	144.667	90
0.756	159.667	156	115.667
0.78	158.667	150.333	108
0.804	204.667	1354	1307.33
0.828	155.667	116.667	73.3333
0.852	153.333	573	531
0.876	148.667	114.333	67.3333
0.9	167	271.667	227
0.924	150.667	80.3333	38.6667
0.948	151.333	63	27.3333
0.972	144	113.333	75.6667
0.996	150.333	74.3333	31.6667
1.02	170.333	76.6667	32.6667
1.044	134.667	76.3333	39.3333
1.068	133.333	94.6667	56
1.092	132.333	78.6667	39.3333
1.116	145	69.3333	41.3333
1.14	140	71.3333	33
1.164	134.667	66.3333	32.3333
1.188	147.333	71.3333	39
1.212	224.667	66	27.3333
1.236	123.667	75	37.6667
1.26	167.333	62.3333	26.3333
1.284	158	67.6667	34.6667
1.308	178.667	57.6667	25.6667
1.332	103.333	70.6667	42.3333
1.356	220.333	104.333	55.3333
1.38	140.667	66	25.6667
1.404	183.333	110.667	78.6667
1.428	111.667	58	33.3333
1.452	109	56.6667	24
1.476	85.6667	197.667	160.667
1.5	169	49	18.3333
1.524	90	33.6667	10.6667
1.548	85.6667	60	30.3333
1.572	80.6667	41	16.6667
1.596	81.3333	37.6667	14.3333
1.62	178.667	63	21
1.644	115	42.6667	14.6667
1.668	180.333	44.6667	16
1.692	87.3333	173.333	152.333
1.716	195	79	36
1.74	66.3333	31	11.3333
1.764	78	36.3333	16.3333
1.788	66.3333	51	36
1.812	72.3333	25.3333	7.66667
1.836	129	35.6667	10.6667
1.86	72	39.3333	20
1.884	91.6667	36	11.6667
1.908	74.6667	27.3333	6
1.932	75.3333	31.6667	10
1.956	68.6667	24	7
1.98	74.6667	24.3333	6.66667
2.004	74.3333	37.3333	17
2.028	91	25.6667	6.33333
2.052	61.6667	22.6667	5
2.076	95.3333	40.3333	14
2.1	115.333	66	46.3333
2.124	80	24.3333	6.33333
2.148	73.6667	20	5.33333
2.172	56.3333	21	6.66667
2.196	93.3333	31	10
2.22	496.667	240.333	20
2.244	84.6667	17.6667	6.33333
2.268	48	11.6667	4
2.292	36.3333	10.6667	5.33333
2.316	57.3333	32	15.6667
2.34	51.6667	34.3333	12.6667
2.364	45.6667	12.6667	5.33333
2.388	123	25	7
2.412	34.3333	10.6667	2.66667
2.436	46.6667	12.3333	3
2.46	56	11	3.33333
2.484	51.3333	11.6667	3.33333
2.508	44.6667	13	3.66667
2.532	50.3333	13.6667	5
2.556	122.667	16.3333	3
2.58	64	14	3.66667
2.604	89.3333	25.6667	11
2.628	36.6667	9.33333	1.66667
2.652	186	22	2.33333
2.676	54.3333	13.3333	3
2.7	83.6667	17	2.33333
2.724	76.6667	15	2
2.748	52	20	5
2.772	96	18.6667	4
2.796	48.3333	10	3.66667
2.82	51	15.3333	4.66667
2.844	51.3333	11	3
2.868	47	16.3333	5
2.892	34.6667	6.33333	3
2.916	28.3333	10	2.66667
2.94	51	14.3333	4
2.964	37	10	2.66667
2.988	86	15.6667	2
3.012	33	7	1.66667
3.036	33.6667	7.33333	2
3.06	63.6667	14	3
3.084	35.3333	14.6667	3.66667
3.108	108.667	19.6667	4
3.132	16.3333	8.66667	4.66667
3.156	21.3333	5	2.33333
3.18	31	21	10
3.204	37.3333	10.3333	4
3.228	86	15	1
3.252	11	6.33333	1.66667
3.276	57	13	3.66667
3.3	25.6667	7.33333	3
3.324	12.6667	6	3
3.348	25	6.66667	2.33333
3.372	18.6667	7	2
3.396	15.3333	6	3.33333
3.42	59	13.6667	3.33333
3.444	60	36.3333	14.3333
3.468	14.6667	5.66667	1.66667
3.492	13.3333	7.33333	3
3.516	18	7.66667	2.66667
3.54	20	8	1.66667
3.564	14	2.66667	1
3.588	14	9.33333	2.33333
3.612	17.3333	7.33333	2.33333
3.636	21.6667	5.66667	1.66667
3.66	15.6667	4.33333	1.33333
3.684	32	8.33333	2.33333
3.708	12.6667	7	3.33333
3.732	15.6667	5.33333	2
3.756	11.3333	5	3.33333
3.78	13	4.33333	1.66667
3.804	10.6667	3.66667	2.33333
3.828	12	4.66667	1.66667
3.852	27.6667	6.33333	2
3.876	13	4.33333	2
3.9	10.3333	4.33333	2
3.924	49.3333	10.6667	1.66667
3.948	12	5.33333	1.33333
3.972	13.6667	5.33333	1.66667
3.996	8.33333	5.66667	2
4.02	10	5.66667	1
4.044	9	3.66667	2.33333
4.068	17	2.66667	0
4.092	13.3333	3.33333	1
4.116	8.33333	4	2.66667
4.14	15.3333	2.66667	1.33333
4.164	8	1.33333	0.666667
4.188	12	4	1
4.212	111.333	25.6667	1.33333
4.236	8	2.66667	0.666667
4.26	10.3333	3.66667	0.333333
4.284	18.3333	5	1
4.308	7	5.66667	3
4.332	15.6667	6.33333	1
4.356	9.66667	3.33333	2
4.38	13	5	1
4.404	60	14.6667	2.66667
4.428	15.3333	4.66667	2
4.452	31.6667	6.66667	2.66667
4.476	10	3.33333	1.66667
4.5	32.3333	9.33333	2.33333
4.524	8	4	1.33333
4.548	11	3	1.33333
4.572	10	3	1.33333
4.596	19	5.66667	2.33333
4.62	9	2	0.333333
4.644	7.33333	3.33333	1.66667
4.668	22.3333	5.33333	0.666667
4.692	13	4	1.33333
4.716	16.3333	4.66667	1.33333
4.74	12.3333	2.66667	0.666667
4.764	9.33333	1.66667	1.33333
4.788	9.66667	2.33333	1
4.812	79.6667	15.3333	3
4.836	11.3333	2	1
4.86	7	5.33333	2.33333
4.884	9.33333	2.33333	1.33333
4.908	13.3333	4	1
4.932	8.66667	2	0.333333
4.956	48.6667	10.6667	1.33333
4.98	6.66667	1.66667	1
5.004	7.66667	3.33333	1
5.028	7.33333	1.33333	0.666667
5.052	26	4	0.333333
5.076	5	3.33333	1
5.1	7.33333	2	0.666667
5.124	6.66667	1.66667	0.333333
5.148	6.66667	3.33333	1.33333
5.172	5.33333	2.66667	0.333333
5.196	6.33333	2	0
5.22	6.33333	3.66667	0.333333
5.244	5.66667	2.66667	1
5.268	35.6667	11	2
5.292	21.6667	7	1
5.316	15	3.66667	0.333333
5.34	6.33333	4.33333	0.666667
5.364	7.66667	1	0.333333
5.388	20.3333	2.66667	1
5.412	5.66667	1.33333	0
5.436	69.6667	6.66667	1.33333
5.46	18	2.66667	0
5.484	28.6667	6	0.666667
5.508	12	30.6667	11.6667
5.532	31.6667	6	0.666667
5.556	30.3333	4.66667	0.666667
5.58	7	0.333333	0.333333
5.604	16	2.66667	0.333333
5.628	11.6667	3.33333	0.666667
5.652	4.33333	1.33333	0.333333
5.676	22.6667	4.33333	1.33333
5.7	28.3333	2.33333	0
5.724	46	5	1.66667
5.748	9	1.33333	0
5.772	9.33333	1.33333	0.333333
5.796	48	5.33333	0.666667
5.82	147	10.3333	1
5.844	19	3.33333	0.666667
5.868	9	3	0
5.892	16	3	0.333333
5.916	301.333	61	2.33333
5.94	54	5.33333	0.333333
5.964	6.66667	0.666667	0.666667
5.988	12.6667	3	0.333333
6.012	313.667	54.3333	1
6.036	13	3	1.33333
6.06	3.66667	2	1.33333
6.084	2.33333	0.333333	0
6.108	5	1.66667	0.333333
6.132	5.66667	1.66667	1.33333
6.156	6.33333	5	2.33333
6.18	2.66667	0.333333	0.333333
6.204	6	1	0.333333
6.228	14	2.66667	1
6.252	10.6667	1.66667	0
6.276	15.6667	3	0
6.3	6	1.66667	0.666667
6.324	19.6667	5.33333	1.33333
6.348	3	4	2
6.372	40	6.66667	1
6.396	7.33333	1.66667	0.666667
6.42	4.66667	1.66667	0
6.444	3	0.666667	0.333333
6.468	13	1.66667	0
6.492	3.33333	2	0.666667
6.516	20.3333	1.33333	0.333333
6.54	7.66667	0.666667	0.333333
6.564	3.66667	2.66667	1
6.588	14	3	0.666667
6.612	22	4.66667	0.333333
6.636	2.66667	3.33333	0.666667
6.66	2.33333	1.66667	0.666667
6.684	4.33333	5	0.333333
6.708	18	4.66667	0.666667
6.732	4	0.666667	0
6.756	2.33333	0.666667	0
6.78	3.33333	1.33333	0.666667
6.804	2.66667	1	0.666667
6.828	28.3333	4.33333	0.666667
6.852	4.33333	1.66667	1.33333
6.876	4.33333	0.666667	0.333333
6.9	1.66667	0.666667	0
6.924	2	1.33333	1.33333
6.948	2.66667	0.666667	0.666667
6.972	10	1.66667	0
6.996	8.66667	1.66667	0
7.02	3.33333	1.66667	1
7.044	3	1	0.333333
7.068	3	0.666667	0
7.092	2.66667	0.666667	0.333333
7.116	3.33333	1	0
7.14	1	0	0
7.164	1.33333	2	1
7.188	7.66667	3.66667	0
7.212	4	0.666667	0
7.236	5.66667	1.33333	0.666667
7.26	12	4	1.33333
7.284	184.667	30.3333	0.666667
7.308	16	9.33333	0.333333
7.332	3.33333	1.33333	0.333333
7.356	2.66667	0.333333	0
7.38	2	1	0.333333
7.404	2.66667	0.666667	0.333333
7.428	2.33333	0.666667	0
7.452	2.66667	0.666667	0
7.476	3	1	0
7.5	3	2.33333	1.33333
7.524	2.33333	3	1.66667
7.548	2	3	2.33333
7.572	1.33333	2.66667	0.666667
7.596	2	2.66667	1.33333
7.62	895	169	9
7.644	795.333	156.667	6.33333
7.668	20.3333	4.33333	1
7.692	0.333333	1	0.666667
7.716	4	1.66667	0.333333
7.74	10	0.666667	0.333333
7.764	0.666667	0.666667	0.333333
7.788	0	0.333333	0
7.812	0	0.666667	0
7.836	9	2.33333	0.333333
7.86	0.333333	0.333333	0.333333
7.884	0.333333	0.333333	0
7.908	12.3333	12.6667	1
7.932	0.666667	0.333333	0.333333
7.956	0.666667	0	0
7.98	0	0.333333	0
8.004	0	0.333333	0
8.028	0	0.333333	0.333333
8.052	0	0	0
8.076	0	0	0
8.1	0.333333	0	0
8.124	0	0	0
8.148	0	0.666667	0.666667
8.172	0.333333	0.333333	0
8.196	0	0.333333	0
8.22	0	0.666667	0.666667
8.244	0	0.666667	0.666667
8.268	0.666667	0.666667	0.333333
8.292	0	1	1
8.316	4	2	1
8.34	0	0.333333	0.333333
8.364	8	2	0.333333
8.388	0	0.333333	0.333333
8.412	0	0	0
8.436	0	0	0
8.46	0	0	0
8.484	13.3333	1.33333	0.666667
8.508	0	0.666667	0.666667
8.532	0.333333	0.333333	0
8.556	0.333333	0	0
8.58	0.333333	0	0
8.604	0.333333	0	0
8.628	0.333333	0	0
8.652	0	0.333333	0
8.676	0	0	0
8.7	0	0	0
8.724	0	0.333333	0
8.748	0	0	0
8.772	0	0	0
8.796	0.333333	0.666667	0.666667
8.82	0	0.333333	0.333333
8.844	0.666667	0	0
8.868	0.333333	0.333333	0.333333
8.892	22.3333	2.66667	0
8.916	0	0	0
8.94	0.333333	0	0
8.964	0.333333	0	0
8.988	0	0	0
9.012	0.333333	0.333333	0
9.036	8.66667	1.33333	0
9.06	0	0	0
9.084	0	0	0
9.108	0.333333	0	0
9.132	0.333333	0	0
9.156	1.33333	0	0
9.18	0	0	0
9.204	0.333333	0	0
9.228	0.666667	0.333333	0
9.252	0	1.66667	1.66667
9.276	0	0.666667	0.333333
9.3	111	20	1
9.324	0	0.333333	0.333333
9.348	0	0	0
9.372	0	0	0
9.396	0	0	0
9.42	0	0	0
9.444	0	0.333333	0.333333
9.468	0	0.333333	0.333333
9.492	0	0.333333	0.333333
9.516	0	0.333333	0.333333
9.54	0	0	0
9.564	0	0.333333	0.333333
9.588	0	0.333333	0.333333
9.612	0	0	0
9.636	0	0	0
9.66	0	0	0
9.684	0	0	0
9.708	0	0.333333	0.333333
9.732	0	0	0
9.756	0	0	0
9.78	0	0	0
9.804	0	0.333333	0.333333
9.828	0	0	0
9.852	0	0	0
9.876	0	0	0
9.9	0	0	0
9.924	0	0	0
9.948	0	0.333333	0.333333
9.972	0	0	0
9.996	0	0	0
10.02	0.333333	0	0
10.044	1.33333	0.333333	0
10.068	0.333333	0	0
10.092	0	0	0
10.116	0	0	0
10.14	0	0	0
10.164	0	0	0
10.188	0	0	0
10.212	0	0	0
10.236	0	0	0
10.26	0	0	0
10.284	0	0	0
10.308	0	0	0
10.332	0	0	0
10.356	0	0	0
10.38	0	0	0
10.404	0	0	0
10.428	0	0	0
10.452	0	0	0
10.476	0	0	0
10.5	0.333333	0	0
10.524	0	0	0
10.548	0	0	0
10.572	0	0	0
10.596	0	0	0
10.62	0	0	0
10.644	0	0	0
10.668	0	0	0
10.692	0	0	0
10.716	0	0	0
10.74	0	0	0
10.764	0	0	0
10.788	0	0	0
10.812	0	0	0
10.836	12.6667	2.66667	0.666667
10.86	0	0	0
10.884	0	0	0
10.908	0	0	0
10.932	0	0	0
10.956	0	0	0
10.98	0	0	0
11.004	0	0	0
11.028	0	0	0
11.052	0	0	0
11.076	0	0	0
11.1	0	0	0
11.124	0	0	0
11.148	0	0	0
11.172	0	0	0
11.196	0	0	0
11.22	0	0	0
11.244	0	0	0
11.268	0	0	0
11.292	0	0	0
11.316	0	0	0
11.34	0	0	0
11.364	0	0	0
11.388	0	0	0
11.412	0	0	0
11.436	0	0	0
11.46	0	0	0
11.484	0	0	0
11.508	0	0	0
11.532	0	0	0
11.556	0	0	0
11.58	0	0	0
11.604	0	0	0
11.628	0	0	0
11.652	0	0	0
11.676	0	0	0
11.7	0	0	0
11.724	0	0	0
11.748	0	0	0
11.772	0	0	0
11.796	0	0	0
11.82	0	0	0
11.844	0	0	0
11.868	0	0	0
11.892	0	0	0
11.916	0	0	0
11.94	0	0	0
11.964	0	0	0
11.988	0	0	0
Overflow	0	0	0
