# Supplementary material for: Design of a novel instrument for active neutron interrogation of artillery shells
Source: PLoS One. 2017 Dec 6;12(12):e0188959. doi: 10.1371/journal.pone.0188959 (PMC5718418; doi:10.1371/journal.pone.0188959)
Supplement: S1 File — All original data for the figures and results presented in this paper, tabulated. Each figure or subfigure corresponds to a file labeled with the figure’s number within the archive file. (ZIP) [file pone.0188959.s002.zip › fig13b.txt]

# Figure 13b
# x	y1	y30	y50
0.012	0	0	0
0.036	0	0	0
0.06	0	0	0
0.084	0	0	0
0.108	0	0.666667	0.666667
0.132	1.66667	1	0.333333
0.156	4	1	0.666667
0.18	4	3.66667	2
0.204	6	5	3.66667
0.228	11.3333	7.33333	5
0.252	15.6667	6.66667	4
0.276	20.3333	9	6.33333
0.3	20	12.3333	7.33333
0.324	20.6667	12.6667	10
0.348	24.6667	15	7.66667
0.372	24.3333	17.6667	12.3333
0.396	27.3333	20.3333	13
0.42	29	19.3333	12.6667
0.444	44	28.3333	19.6667
0.468	38.6667	27.6667	20.3333
0.492	38.3333	28.3333	22.3333
0.516	46.6667	28.6667	20.3333
0.54	34.6667	31	21
0.564	57.3333	39.6667	30.3333
0.588	46.3333	39.6667	29.3333
0.612	51.3333	40.3333	31.3333
0.636	46	40	31
0.66	44.6667	42.6667	32
0.684	74.3333	51	37
0.708	52	38.3333	30.3333
0.732	46	34.3333	25
0.756	41.3333	40.6667	33.6667
0.78	39.3333	43.3333	34.6667
0.804	58.6667	48	36
0.828	44.3333	43	33.6667
0.852	43.3333	491.667	481
0.876	48	13.6667	3.66667
0.9	62.3333	10.6667	1.33333
0.924	45.6667	14.3333	2.66667
0.948	46	8.33333	2
0.972	47	10.6667	5
0.996	40	11.6667	2
1.02	61.6667	17.3333	3.33333
1.044	36	5.66667	0.666667
1.068	35	11.3333	2
1.092	37	9	2.33333
1.116	44	9.33333	1.66667
1.14	40	11.3333	3.33333
1.164	37	10.3333	3.33333
1.188	44.6667	8.66667	1.66667
1.212	35	9	3
1.236	38.6667	25.6667	16.3333
1.26	74	14	1.33333
1.284	34.3333	7	0.666667
1.308	33	8.66667	2.33333
1.332	29.6667	10.3333	2
1.356	50	13	2.33333
1.38	37	13.6667	2.33333
1.404	33.6667	38.6667	30.3333
1.428	34.3333	8.33333	1.33333
1.452	38.6667	10.3333	0.666667
1.476	29.3333	9.66667	1
1.5	34.3333	7	0.666667
1.524	29.3333	6.33333	0.333333
1.548	31.3333	6.33333	0.333333
1.572	30	8.66667	0.666667
1.596	34.3333	7.66667	0.333333
1.62	122.667	28.3333	0.333333
1.644	33.6667	10.3333	0.333333
1.668	34.3333	9	1.66667
1.692	34	5	0.333333
1.716	144	26.3333	2
1.74	21.3333	4.33333	0
1.764	24.6667	6.66667	0.666667
1.788	24	3	1
1.812	26	6.33333	0.333333
1.836	27.6667	6.33333	0.666667
1.86	25.6667	6	0
1.884	27	10	1.33333
1.908	26.3333	5	1.33333
1.932	36.3333	7.33333	1
1.956	25.6667	6.33333	0.666667
1.98	31.6667	5.66667	0.666667
2.004	20.3333	5.33333	0.333333
2.028	22	4	0.666667
2.052	19.3333	7	1.33333
2.076	36	6.33333	0.666667
2.1	30.6667	4.66667	0.333333
2.124	39	7.33333	1.33333
2.148	29.3333	4.33333	0.333333
2.172	27	5	1
2.196	33	9.33333	1.66667
2.22	283.333	103.333	5.33333
2.244	18.6667	3.66667	0.333333
2.268	17.6667	4.33333	1
2.292	10.3333	0.666667	0.333333
2.316	15.6667	2	0
2.34	19	6	0.666667
2.364	14	2.33333	0
2.388	19.6667	3.66667	0.333333
2.412	14.3333	3	0
2.436	15.6667	2.33333	0
2.46	22.3333	3	0.666667
2.484	18.3333	5	0.333333
2.508	19.3333	4	0.666667
2.532	27.3333	3.33333	0.666667
2.556	15.3333	2	0.666667
2.58	17	6.33333	2.33333
2.604	14	2	0.666667
2.628	19	3.66667	0
2.652	12.3333	2.66667	0.333333
2.676	24.3333	6	0.333333
2.7	21.6667	5.33333	0.666667
2.724	56.3333	7.33333	0
2.748	28	7	0.333333
2.772	11.6667	4	0.333333
2.796	13.3333	3	0.666667
2.82	16	4	1.33333
2.844	33.3333	6.33333	1.33333
2.868	32.6667	5.66667	0.666667
2.892	9.33333	0	0
2.916	6	1	0.333333
2.94	17.6667	2.66667	0.666667
2.964	25	4	0.333333
2.988	9.33333	3	0.333333
3.012	16	2.66667	0.333333
3.036	18.3333	4	1.33333
3.06	17.3333	3.33333	0.333333
3.084	11.6667	1.66667	0.333333
3.108	24	7.33333	1
3.132	9	2	1
3.156	12.6667	1	0
3.18	23.6667	2	0
3.204	10.6667	1.66667	0
3.228	27	5.33333	0.333333
3.252	6.33333	1	0
3.276	47.3333	7.33333	1
3.3	18.6667	3.33333	1
3.324	9.33333	1.66667	0.666667
3.348	18.3333	3	1
3.372	13.3333	1.66667	0.333333
3.396	7.33333	0.666667	0.666667
3.42	55	9.33333	0.666667
3.444	52.6667	10.6667	0
3.468	8	1	0.666667
3.492	7.33333	2	0
3.516	13.6667	3.33333	0.666667
3.54	16	3.33333	0
3.564	8.33333	1	0
3.588	7	1.33333	1
3.612	11	2.33333	0.333333
3.636	17	3.66667	0.333333
3.66	12.6667	0.666667	0.333333
3.684	24.6667	4	0.333333
3.708	9	2	0.333333
3.732	11.6667	2.33333	0.666667
3.756	6.66667	0.333333	0.333333
3.78	9	1.66667	0.333333
3.804	6.66667	1.33333	0.333333
3.828	6.33333	1.33333	0.333333
3.852	22.6667	3	0
3.876	7	2	1
3.9	8	2.66667	1
3.924	45	7.33333	0.666667
3.948	10.6667	1	0.333333
3.972	11	2.33333	0.333333
3.996	7	2.66667	0.333333
4.02	5.66667	2.33333	0
4.044	5.33333	0.666667	0.333333
4.068	12.6667	2	0
4.092	6.66667	0.333333	0
4.116	5.33333	1.66667	1
4.14	9.33333	0.333333	0
4.164	6	0.666667	0.333333
4.188	9.66667	1.66667	0.333333
4.212	104	23.6667	0.333333
4.236	5	1.33333	0.333333
4.26	6	2.33333	0
4.284	14.3333	3.33333	0
4.308	3.66667	2	0.666667
4.332	11.3333	2.33333	0.333333
4.356	5.33333	1.33333	0.333333
4.38	10.6667	2.33333	0.666667
4.404	56	11.6667	0.666667
4.428	9.33333	1.66667	0.333333
4.452	27.6667	4.66667	1
4.476	6.33333	1.66667	1
4.5	28.6667	5	0
4.524	4.66667	2	0.333333
4.548	8.33333	1	0.666667
4.572	5	1.66667	1
4.596	13.3333	2.33333	0.333333
4.62	7	0.666667	0.333333
4.644	5.33333	1.33333	0.666667
4.668	18.6667	4.33333	0.333333
4.692	10	2	0.333333
4.716	13.3333	2.33333	0
4.74	5.66667	0.666667	0
4.764	7.33333	0.666667	0.333333
4.788	6.66667	1.33333	0.333333
4.812	76.3333	13	1.33333
4.836	9.66667	1.66667	0.666667
4.86	5	1.33333	0.333333
4.884	5.33333	0.333333	0
4.908	10.3333	2.66667	0.666667
4.932	5.33333	1	0.333333
4.956	36	7.66667	0
4.98	3.66667	1.33333	1
5.004	4.66667	1.66667	0
5.028	6.33333	0.333333	0
5.052	22.6667	3	0.333333
5.076	3.66667	2	0
5.1	4.66667	0.666667	0.333333
5.124	4	0.333333	0.333333
5.148	4.66667	1.66667	0.333333
5.172	3.66667	1.33333	0
5.196	4.66667	1	0
5.22	4.33333	1.66667	0
5.244	3.66667	0.666667	0.333333
5.268	33	8.66667	1.33333
5.292	20.3333	6.66667	0.666667
5.316	12.3333	2.33333	0
5.34	4.66667	2.33333	0
5.364	5.33333	0.333333	0
5.388	5	1.66667	0.666667
5.412	3	1	0
5.436	5.66667	1.33333	0
5.46	6	1.66667	0
5.484	13	4	0.333333
5.508	9.33333	2	0.333333
5.532	19.3333	5.33333	0.333333
5.556	13.3333	3.33333	0.666667
5.58	4.66667	0.333333	0.333333
5.604	2.66667	1.33333	0.333333
5.628	4	1.33333	0.333333
5.652	2.66667	0.333333	0
5.676	4	1.33333	0.333333
5.7	8.33333	0.333333	0
5.724	23.3333	2.66667	0.666667
5.748	8.33333	1	0
5.772	3.66667	0.333333	0
5.796	10.6667	0.333333	0
5.82	3	0.666667	0.333333
5.844	5.33333	0.666667	0
5.868	2.66667	1.66667	0
5.892	9.33333	1.66667	0
5.916	300.667	60	2
5.94	3.66667	0.333333	0
5.964	3.66667	0.333333	0.333333
5.988	8	2.66667	0
6.012	310.333	54	1
6.036	4	1.66667	1
6.06	3	1	1
6.084	1.66667	0.333333	0
6.108	2.66667	0.666667	0
6.132	5.66667	1.33333	1
6.156	6.33333	2	0.666667
6.18	2	0.333333	0.333333
6.204	2	1	0.333333
6.228	3.66667	1	0.333333
6.252	2.66667	0	0
6.276	13.3333	3	0
6.3	4	1.66667	0.666667
6.324	18.6667	4.66667	1
6.348	2.66667	3.33333	1.33333
6.372	34	5.66667	1
6.396	3.33333	0.333333	0
6.42	3.33333	1	0
6.444	3	0.333333	0.333333
6.468	2	0	0
6.492	1.66667	1	0.666667
6.516	9.66667	1	0.333333
6.54	7	0.333333	0
6.564	3.33333	2	0.666667
6.588	2.66667	0.333333	0
6.612	3.66667	0	0
6.636	2.33333	1.66667	0.333333
6.66	2.33333	0.666667	0
6.684	3	0.666667	0
6.708	17.3333	4	0.666667
6.732	3.66667	0.666667	0
6.756	2.33333	0.333333	0
6.78	1.66667	0.333333	0.333333
6.804	2.66667	0.333333	0
6.828	4.33333	1	0
6.852	3.33333	1	0.666667
6.876	4	0	0
6.9	1.33333	0.333333	0
6.924	2	1.33333	1.33333
6.948	2.66667	0.333333	0.333333
6.972	10	1.33333	0
6.996	2	0	0
7.02	2.33333	1	0.333333
7.044	2.33333	1	0.333333
7.068	2.33333	0.333333	0
7.092	2.33333	0.333333	0
7.116	3	1	0
7.14	0.666667	0	0
7.164	1	1	0.333333
7.188	6	1	0
7.212	3.33333	0.333333	0
7.236	5.66667	1	0.333333
7.26	11	1.66667	1
7.284	184.333	30.3333	0.666667
7.308	12.3333	4.33333	0.333333
7.332	3.33333	1	0.333333
7.356	2.33333	0.333333	0
7.38	1.66667	1	0.333333
7.404	2.33333	0.666667	0.333333
7.428	2	0.666667	0
7.452	1.66667	0	0
7.476	2.66667	0.666667	0
7.5	3	1.33333	1
7.524	2.33333	2.66667	1.66667
7.548	2	2.66667	2
7.572	1	2	0.666667
7.596	1.66667	2.66667	1.33333
7.62	894	167.667	8.33333
7.644	789.667	149.667	5.33333
7.668	0.333333	1	0.666667
7.692	0	0.666667	0.666667
7.716	0	0.333333	0.333333
7.74	0	0.333333	0.333333
7.764	0	0	0
7.788	0	0	0
7.812	0	0	0
7.836	0.333333	0	0
7.86	0.333333	0.333333	0.333333
7.884	0	0	0
7.908	0.333333	0	0
7.932	0	0.333333	0.333333
7.956	0.666667	0	0
7.98	0	0	0
8.004	0	0	0
8.028	0	0	0
8.052	0	0	0
8.076	0	0	0
8.1	0.333333	0	0
8.124	0	0	0
8.148	0	0.333333	0.333333
8.172	0.333333	0	0
8.196	0	0	0
8.22	0	0.666667	0.666667
8.244	0	0.666667	0.666667
8.268	0.666667	0.333333	0
8.292	0	1	1
8.316	4	2	1
8.34	0	0.333333	0.333333
8.364	8	2	0.333333
8.388	0	0.333333	0.333333
8.412	0	0	0
8.436	0	0	0
8.46	0	0	0
8.484	0	0	0
8.508	0	0.666667	0.666667
8.532	0.333333	0.333333	0
8.556	0.333333	0	0
8.58	0.333333	0	0
8.604	0	0	0
8.628	0.333333	0	0
8.652	0	0.333333	0
8.676	0	0	0
8.7	0	0	0
8.724	0	0	0
8.748	0	0	0
8.772	0	0	0
8.796	0.333333	0.333333	0.333333
8.82	0	0.333333	0.333333
8.844	0.666667	0	0
8.868	0.333333	0.333333	0.333333
8.892	22.3333	2.66667	0
8.916	0	0	0
8.94	0.333333	0	0
8.964	0.333333	0	0
8.988	0	0	0
9.012	0	0.333333	0
9.036	0	0.333333	0
9.06	0	0	0
9.084	0	0	0
9.108	0	0	0
9.132	0.333333	0	0
9.156	1.33333	0	0
9.18	0	0	0
9.204	0.333333	0	0
9.228	0.666667	0.333333	0
9.252	0	1.66667	1.66667
9.276	0	0.666667	0.333333
9.3	111	19.6667	1
9.324	0	0.333333	0.333333
9.348	0	0	0
9.372	0	0	0
9.396	0	0	0
9.42	0	0	0
9.444	0	0.333333	0.333333
9.468	0	0.333333	0.333333
9.492	0	0.333333	0.333333
9.516	0	0.333333	0.333333
9.54	0	0	0
9.564	0	0.333333	0.333333
9.588	0	0.333333	0.333333
9.612	0	0	0
9.636	0	0	0
9.66	0	0	0
9.684	0	0	0
9.708	0	0	0
9.732	0	0	0
9.756	0	0	0
9.78	0	0	0
9.804	0	0.333333	0.333333
9.828	0	0	0
9.852	0	0	0
9.876	0	0	0
9.9	0	0	0
9.924	0	0	0
9.948	0	0.333333	0.333333
9.972	0	0	0
9.996	0	0	0
10.02	0.333333	0	0
10.044	1.33333	0.333333	0
10.068	0.333333	0	0
10.092	0	0	0
10.116	0	0	0
10.14	0	0	0
10.164	0	0	0
10.188	0	0	0
10.212	0	0	0
10.236	0	0	0
10.26	0	0	0
10.284	0	0	0
10.308	0	0	0
10.332	0	0	0
10.356	0	0	0
10.38	0	0	0
10.404	0	0	0
10.428	0	0	0
10.452	0	0	0
10.476	0	0	0
10.5	0.333333	0	0
10.524	0	0	0
10.548	0	0	0
10.572	0	0	0
10.596	0	0	0
10.62	0	0	0
10.644	0	0	0
10.668	0	0	0
10.692	0	0	0
10.716	0	0	0
10.74	0	0	0
10.764	0	0	0
10.788	0	0	0
10.812	0	0	0
10.836	12.6667	2.66667	0.666667
10.86	0	0	0
10.884	0	0	0
10.908	0	0	0
10.932	0	0	0
10.956	0	0	0
10.98	0	0	0
11.004	0	0	0
11.028	0	0	0
11.052	0	0	0
11.076	0	0	0
11.1	0	0	0
11.124	0	0	0
11.148	0	0	0
11.172	0	0	0
11.196	0	0	0
11.22	0	0	0
11.244	0	0	0
11.268	0	0	0
11.292	0	0	0
11.316	0	0	0
11.34	0	0	0
11.364	0	0	0
11.388	0	0	0
11.412	0	0	0
11.436	0	0	0
11.46	0	0	0
11.484	0	0	0
11.508	0	0	0
11.532	0	0	0
11.556	0	0	0
11.58	0	0	0
11.604	0	0	0
11.628	0	0	0
11.652	0	0	0
11.676	0	0	0
11.7	0	0	0
11.724	0	0	0
11.748	0	0	0
11.772	0	0	0
11.796	0	0	0
11.82	0	0	0
11.844	0	0	0
11.868	0	0	0
11.892	0	0	0
11.916	0	0	0
11.94	0	0	0
11.964	0	0	0
11.988	0	0	0
Overflow	0	0	0
