# Supplementary material for: Design of a novel instrument for active neutron interrogation of artillery shells
Source: PLoS One. 2017 Dec 6;12(12):e0188959. doi: 10.1371/journal.pone.0188959 (PMC5718418; doi:10.1371/journal.pone.0188959)
Supplement: S1 File — All original data for the figures and results presented in this paper, tabulated. Each figure or subfigure corresponds to a file labeled with the figure’s number within the archive file. (ZIP) [file pone.0188959.s002.zip › fig14b.txt]

# Figure 14b
# x	yall	yobject
0.012	0	0
0.036	0	0
0.06	0	0
0.084	1.33333	0
0.108	16.3333	0
0.132	19	1.66667
0.156	32	4
0.18	60.3333	4
0.204	67.6667	6
0.228	82.3333	11.3333
0.252	92.6667	15.6667
0.276	107.333	20.3333
0.3	105.333	20
0.324	134.333	20.6667
0.348	145.667	24.6667
0.372	160.333	24.3333
0.396	190.667	27.3333
0.42	177.667	29
0.444	204.333	44
0.468	234	38.6667
0.492	227.667	38.3333
0.516	1908	46.6667
0.54	165	34.6667
0.564	254	57.3333
0.588	182.333	46.3333
0.612	171.667	51.3333
0.636	167.667	46
0.66	191.667	44.6667
0.684	198.667	74.3333
0.708	173.333	52
0.732	197	46
0.756	159.667	41.3333
0.78	158.667	39.3333
0.804	204.667	58.6667
0.828	155.667	44.3333
0.852	153.333	43.3333
0.876	148.667	48
0.9	167	62.3333
0.924	150.667	45.6667
0.948	151.333	46
0.972	144	47
0.996	150.333	40
1.02	170.333	61.6667
1.044	134.667	36
1.068	133.333	35
1.092	132.333	37
1.116	145	44
1.14	140	40
1.164	134.667	37
1.188	147.333	44.6667
1.212	224.667	35
1.236	123.667	38.6667
1.26	167.333	74
1.284	158	34.3333
1.308	178.667	33
1.332	103.333	29.6667
1.356	220.333	50
1.38	140.667	37
1.404	183.333	33.6667
1.428	111.667	34.3333
1.452	109	38.6667
1.476	85.6667	29.3333
1.5	169	34.3333
1.524	90	29.3333
1.548	85.6667	31.3333
1.572	80.6667	30
1.596	81.3333	34.3333
1.62	178.667	122.667
1.644	115	33.6667
1.668	180.333	34.3333
1.692	87.3333	34
1.716	195	144
1.74	66.3333	21.3333
1.764	78	24.6667
1.788	66.3333	24
1.812	72.3333	26
1.836	129	27.6667
1.86	72	25.6667
1.884	91.6667	27
1.908	74.6667	26.3333
1.932	75.3333	36.3333
1.956	68.6667	25.6667
1.98	74.6667	31.6667
2.004	74.3333	20.3333
2.028	91	22
2.052	61.6667	19.3333
2.076	95.3333	36
2.1	115.333	30.6667
2.124	80	39
2.148	73.6667	29.3333
2.172	56.3333	27
2.196	93.3333	33
2.22	496.667	283.333
2.244	84.6667	18.6667
2.268	48	17.6667
2.292	36.3333	10.3333
2.316	57.3333	15.6667
2.34	51.6667	19
2.364	45.6667	14
2.388	123	19.6667
2.412	34.3333	14.3333
2.436	46.6667	15.6667
2.46	56	22.3333
2.484	51.3333	18.3333
2.508	44.6667	19.3333
2.532	50.3333	27.3333
2.556	122.667	15.3333
2.58	64	17
2.604	89.3333	14
2.628	36.6667	19
2.652	186	12.3333
2.676	54.3333	24.3333
2.7	83.6667	21.6667
2.724	76.6667	56.3333
2.748	52	28
2.772	96	11.6667
2.796	48.3333	13.3333
2.82	51	16
2.844	51.3333	33.3333
2.868	47	32.6667
2.892	34.6667	9.33333
2.916	28.3333	6
2.94	51	17.6667
2.964	37	25
2.988	86	9.33333
3.012	33	16
3.036	33.6667	18.3333
3.06	63.6667	17.3333
3.084	35.3333	11.6667
3.108	108.667	24
3.132	16.3333	9
3.156	21.3333	12.6667
3.18	31	23.6667
3.204	37.3333	10.6667
3.228	86	27
3.252	11	6.33333
3.276	57	47.3333
3.3	25.6667	18.6667
3.324	12.6667	9.33333
3.348	25	18.3333
3.372	18.6667	13.3333
3.396	15.3333	7.33333
3.42	59	55
3.444	60	52.6667
3.468	14.6667	8
3.492	13.3333	7.33333
3.516	18	13.6667
3.54	20	16
3.564	14	8.33333
3.588	14	7
3.612	17.3333	11
3.636	21.6667	17
3.66	15.6667	12.6667
3.684	32	24.6667
3.708	12.6667	9
3.732	15.6667	11.6667
3.756	11.3333	6.66667
3.78	13	9
3.804	10.6667	6.66667
3.828	12	6.33333
3.852	27.6667	22.6667
3.876	13	7
3.9	10.3333	8
3.924	49.3333	45
3.948	12	10.6667
3.972	13.6667	11
3.996	8.33333	7
4.02	10	5.66667
4.044	9	5.33333
4.068	17	12.6667
4.092	13.3333	6.66667
4.116	8.33333	5.33333
4.14	15.3333	9.33333
4.164	8	6
4.188	12	9.66667
4.212	111.333	104
4.236	8	5
4.26	10.3333	6
4.284	18.3333	14.3333
4.308	7	3.66667
4.332	15.6667	11.3333
4.356	9.66667	5.33333
4.38	13	10.6667
4.404	60	56
4.428	15.3333	9.33333
4.452	31.6667	27.6667
4.476	10	6.33333
4.5	32.3333	28.6667
4.524	8	4.66667
4.548	11	8.33333
4.572	10	5
4.596	19	13.3333
4.62	9	7
4.644	7.33333	5.33333
4.668	22.3333	18.6667
4.692	13	10
4.716	16.3333	13.3333
4.74	12.3333	5.66667
4.764	9.33333	7.33333
4.788	9.66667	6.66667
4.812	79.6667	76.3333
4.836	11.3333	9.66667
4.86	7	5
4.884	9.33333	5.33333
4.908	13.3333	10.3333
4.932	8.66667	5.33333
4.956	48.6667	36
4.98	6.66667	3.66667
5.004	7.66667	4.66667
5.028	7.33333	6.33333
5.052	26	22.6667
5.076	5	3.66667
5.1	7.33333	4.66667
5.124	6.66667	4
5.148	6.66667	4.66667
5.172	5.33333	3.66667
5.196	6.33333	4.66667
5.22	6.33333	4.33333
5.244	5.66667	3.66667
5.268	35.6667	33
5.292	21.6667	20.3333
5.316	15	12.3333
5.34	6.33333	4.66667
5.364	7.66667	5.33333
5.388	20.3333	5
5.412	5.66667	3
5.436	69.6667	5.66667
5.46	18	6
5.484	28.6667	13
5.508	12	9.33333
5.532	31.6667	19.3333
5.556	30.3333	13.3333
5.58	7	4.66667
5.604	16	2.66667
5.628	11.6667	4
5.652	4.33333	2.66667
5.676	22.6667	4
5.7	28.3333	8.33333
5.724	46	23.3333
5.748	9	8.33333
5.772	9.33333	3.66667
5.796	48	10.6667
5.82	147	3
5.844	19	5.33333
5.868	9	2.66667
5.892	16	9.33333
5.916	301.333	300.667
5.94	54	3.66667
5.964	6.66667	3.66667
5.988	12.6667	8
6.012	313.667	310.333
6.036	13	4
6.06	3.66667	3
6.084	2.33333	1.66667
6.108	5	2.66667
6.132	5.66667	5.66667
6.156	6.33333	6.33333
6.18	2.66667	2
6.204	6	2
6.228	14	3.66667
6.252	10.6667	2.66667
6.276	15.6667	13.3333
6.3	6	4
6.324	19.6667	18.6667
6.348	3	2.66667
6.372	40	34
6.396	7.33333	3.33333
6.42	4.66667	3.33333
6.444	3	3
6.468	13	2
6.492	3.33333	1.66667
6.516	20.3333	9.66667
6.54	7.66667	7
6.564	3.66667	3.33333
6.588	14	2.66667
6.612	22	3.66667
6.636	2.66667	2.33333
6.66	2.33333	2.33333
6.684	4.33333	3
6.708	18	17.3333
6.732	4	3.66667
6.756	2.33333	2.33333
6.78	3.33333	1.66667
6.804	2.66667	2.66667
6.828	28.3333	4.33333
6.852	4.33333	3.33333
6.876	4.33333	4
6.9	1.66667	1.33333
6.924	2	2
6.948	2.66667	2.66667
6.972	10	10
6.996	8.66667	2
7.02	3.33333	2.33333
7.044	3	2.33333
7.068	3	2.33333
7.092	2.66667	2.33333
7.116	3.33333	3
7.14	1	0.666667
7.164	1.33333	1
7.188	7.66667	6
7.212	4	3.33333
7.236	5.66667	5.66667
7.26	12	11
7.284	184.667	184.333
7.308	16	12.3333
7.332	3.33333	3.33333
7.356	2.66667	2.33333
7.38	2	1.66667
7.404	2.66667	2.33333
7.428	2.33333	2
7.452	2.66667	1.66667
7.476	3	2.66667
7.5	3	3
7.524	2.33333	2.33333
7.548	2	2
7.572	1.33333	1
7.596	2	1.66667
7.62	895	894
7.644	795.333	789.667
7.668	20.3333	0.333333
7.692	0.333333	0
7.716	4	0
7.74	10	0
7.764	0.666667	0
7.788	0	0
7.812	0	0
7.836	9	0.333333
7.86	0.333333	0.333333
7.884	0.333333	0
7.908	12.3333	0.333333
7.932	0.666667	0
7.956	0.666667	0.666667
7.98	0	0
8.004	0	0
8.028	0	0
8.052	0	0
8.076	0	0
8.1	0.333333	0.333333
8.124	0	0
8.148	0	0
8.172	0.333333	0.333333
8.196	0	0
8.22	0	0
8.244	0	0
8.268	0.666667	0.666667
8.292	0	0
8.316	4	4
8.34	0	0
8.364	8	8
8.388	0	0
8.412	0	0
8.436	0	0
8.46	0	0
8.484	13.3333	0
8.508	0	0
8.532	0.333333	0.333333
8.556	0.333333	0.333333
8.58	0.333333	0.333333
8.604	0.333333	0
8.628	0.333333	0.333333
8.652	0	0
8.676	0	0
8.7	0	0
8.724	0	0
8.748	0	0
8.772	0	0
8.796	0.333333	0.333333
8.82	0	0
8.844	0.666667	0.666667
8.868	0.333333	0.333333
8.892	22.3333	22.3333
8.916	0	0
8.94	0.333333	0.333333
8.964	0.333333	0.333333
8.988	0	0
9.012	0.333333	0
9.036	8.66667	0
9.06	0	0
9.084	0	0
9.108	0.333333	0
9.132	0.333333	0.333333
9.156	1.33333	1.33333
9.18	0	0
9.204	0.333333	0.333333
9.228	0.666667	0.666667
9.252	0	0
9.276	0	0
9.3	111	111
9.324	0	0
9.348	0	0
9.372	0	0
9.396	0	0
9.42	0	0
9.444	0	0
9.468	0	0
9.492	0	0
9.516	0	0
9.54	0	0
9.564	0	0
9.588	0	0
9.612	0	0
9.636	0	0
9.66	0	0
9.684	0	0
9.708	0	0
9.732	0	0
9.756	0	0
9.78	0	0
9.804	0	0
9.828	0	0
9.852	0	0
9.876	0	0
9.9	0	0
9.924	0	0
9.948	0	0
9.972	0	0
9.996	0	0
10.02	0.333333	0.333333
10.044	1.33333	1.33333
10.068	0.333333	0.333333
10.092	0	0
10.116	0	0
10.14	0	0
10.164	0	0
10.188	0	0
10.212	0	0
10.236	0	0
10.26	0	0
10.284	0	0
10.308	0	0
10.332	0	0
10.356	0	0
10.38	0	0
10.404	0	0
10.428	0	0
10.452	0	0
10.476	0	0
10.5	0.333333	0.333333
10.524	0	0
10.548	0	0
10.572	0	0
10.596	0	0
10.62	0	0
10.644	0	0
10.668	0	0
10.692	0	0
10.716	0	0
10.74	0	0
10.764	0	0
10.788	0	0
10.812	0	0
10.836	12.6667	12.6667
10.86	0	0
10.884	0	0
10.908	0	0
10.932	0	0
10.956	0	0
10.98	0	0
11.004	0	0
11.028	0	0
11.052	0	0
11.076	0	0
11.1	0	0
11.124	0	0
11.148	0	0
11.172	0	0
11.196	0	0
11.22	0	0
11.244	0	0
11.268	0	0
11.292	0	0
11.316	0	0
11.34	0	0
11.364	0	0
11.388	0	0
11.412	0	0
11.436	0	0
11.46	0	0
11.484	0	0
11.508	0	0
11.532	0	0
11.556	0	0
11.58	0	0
11.604	0	0
11.628	0	0
11.652	0	0
11.676	0	0
11.7	0	0
11.724	0	0
11.748	0	0
11.772	0	0
11.796	0	0
11.82	0	0
11.844	0	0
11.868	0	0
11.892	0	0
11.916	0	0
11.94	0	0
11.964	0	0
11.988	0	0
