# Supplementary material for: Design of a novel instrument for active neutron interrogation of artillery shells
Source: PLoS One. 2017 Dec 6;12(12):e0188959. doi: 10.1371/journal.pone.0188959 (PMC5718418; doi:10.1371/journal.pone.0188959)
Supplement: S1 File — All original data for the figures and results presented in this paper, tabulated. Each figure or subfigure corresponds to a file labeled with the figure’s number within the archive file. (ZIP) [file pone.0188959.s002.zip › fig15a.txt]

# Figure 15a
# x	y
Underflow	27
0.012	30
0.036	2.33333
0.06	2.66667
0.084	1.66667
0.108	0.333333
0.132	1.33333
0.156	1
0.18	1
0.204	1.66667
0.228	3.33333
0.252	2.33333
0.276	2.66667
0.3	2.33333
0.324	4.66667
0.348	1.66667
0.372	3.33333
0.396	1.66667
0.42	3.66667
0.444	2
0.468	1.66667
0.492	4.33333
0.516	6.33333
0.54	1.66667
0.564	2
0.588	2.33333
0.612	2
0.636	1.66667
0.66	1.33333
0.684	1.66667
0.708	1.33333
0.732	1.33333
0.756	0.666667
0.78	3.66667
0.804	1
0.828	1.33333
0.852	2.66667
0.876	0.666667
0.9	1.33333
0.924	0.333333
0.948	0.666667
0.972	1
0.996	1.33333
1.02	1.33333
1.044	1.33333
1.068	1
1.092	0.666667
1.116	2.33333
1.14	2
1.164	2
1.188	0.666667
1.212	0
1.236	0.666667
1.26	1.33333
1.284	0.666667
1.308	1.33333
1.332	0
1.356	1
1.38	1
1.404	0.333333
1.428	1.33333
1.452	1.33333
1.476	0.666667
1.5	1.33333
1.524	0
1.548	0.333333
1.572	1.33333
1.596	1
1.62	0.333333
1.644	1
1.668	0.333333
1.692	0.666667
1.716	1.66667
1.74	1
1.764	0.333333
1.788	0
1.812	1.66667
1.836	0.333333
1.86	0.333333
1.884	0.666667
1.908	0.666667
1.932	1.66667
1.956	0.333333
1.98	0.666667
2.004	0.333333
2.028	0
2.052	0.333333
2.076	0.666667
2.1	0.666667
2.124	0.333333
2.148	0
2.172	0.333333
2.196	0
2.22	1.66667
2.244	2
2.268	0.666667
2.292	0.666667
2.316	0
2.34	0.333333
2.364	0.666667
2.388	0
2.412	1.33333
2.436	0.333333
2.46	0.666667
2.484	0.666667
2.508	1
2.532	0.666667
2.556	0.333333
2.58	0
2.604	0
2.628	0.333333
2.652	1
2.676	0.333333
2.7	0.333333
2.724	0.333333
2.748	0.333333
2.772	1
2.796	0.666667
2.82	1
2.844	0
2.868	1.33333
2.892	0.333333
2.916	0.666667
2.94	1
2.964	0
2.988	0.666667
3.012	0.333333
3.036	0.666667
3.06	0.666667
3.084	0.333333
3.108	0
3.132	0
3.156	0.333333
3.18	1.33333
3.204	0.666667
3.228	0.333333
3.252	0.333333
3.276	0
3.3	0.333333
3.324	0.333333
3.348	0
3.372	0.333333
3.396	0.333333
3.42	0.333333
3.444	0.333333
3.468	0.333333
3.492	0
3.516	0
3.54	0
3.564	0.666667
3.588	0.666667
3.612	0
3.636	0
3.66	0
3.684	0.333333
3.708	0
3.732	0.333333
3.756	0.666667
3.78	0
3.804	0.333333
3.828	0
3.852	1
3.876	0.333333
3.9	0.333333
3.924	0.333333
3.948	0
3.972	0.333333
3.996	0
4.02	0
4.044	1
4.068	0
4.092	0.333333
4.116	0.333333
4.14	0
4.164	0.333333
4.188	1.33333
4.212	0
4.236	0.333333
4.26	0
4.284	0
4.308	0.333333
4.332	0
4.356	0
4.38	0
4.404	0.333333
4.428	0
4.452	0
4.476	1
4.5	0.333333
4.524	0.333333
4.548	0.333333
4.572	0
4.596	0.333333
4.62	0
4.644	0
4.668	0.666667
4.692	0
4.716	0.666667
4.74	0
4.764	0.333333
4.788	0
4.812	0.333333
4.836	0.333333
4.86	0.666667
4.884	0.333333
4.908	0.666667
4.932	0.666667
4.956	0
4.98	0.333333
5.004	0.666667
5.028	0.666667
5.052	0.333333
5.076	0
5.1	0.666667
5.124	0
5.148	0.666667
5.172	0.333333
5.196	0
5.22	0.666667
5.244	0
5.268	0.333333
5.292	0.333333
5.316	0
5.34	0.333333
5.364	0.333333
5.388	0.333333
5.412	0.333333
5.436	0
5.46	0.333333
5.484	0.333333
5.508	1
5.532	0
5.556	0
5.58	0
5.604	0
5.628	0
5.652	0
5.676	0
5.7	0
5.724	0.333333
5.748	0
5.772	0
5.796	0.333333
5.82	0.333333
5.844	0.666667
5.868	0.333333
5.892	0
5.916	0
5.94	0.333333
5.964	0
5.988	0.333333
6.012	0.333333
6.036	0
6.06	0.333333
6.084	0
6.108	0
6.132	0.666667
6.156	0
6.18	0.333333
6.204	0
6.228	0
6.252	0.333333
6.276	0
6.3	0.333333
6.324	0
6.348	0.333333
6.372	0
6.396	0
6.42	0.333333
6.444	0.333333
6.468	0
6.492	0
6.516	0
6.54	0.666667
6.564	0.333333
6.588	0.666667
6.612	0
6.636	0.333333
6.66	0.333333
6.684	0.333333
6.708	0
6.732	0.333333
6.756	0
6.78	0.333333
6.804	0.333333
6.828	0.666667
6.852	0.333333
6.876	0.333333
6.9	0
6.924	0.333333
6.948	0.333333
6.972	0
6.996	0
7.02	0
7.044	0.333333
7.068	0.333333
7.092	0.333333
7.116	1.33333
7.14	0.333333
7.164	0.333333
7.188	1.33333
7.212	0
7.236	0
7.26	0.333333
7.284	0
7.308	0.333333
7.332	0.333333
7.356	0.333333
7.38	0
7.404	0.333333
7.428	0
7.452	0.333333
7.476	0
7.5	0
7.524	0
7.548	0
7.572	0.333333
7.596	0.333333
7.62	0.333333
7.644	0
7.668	0
7.692	0
7.716	0
7.74	0
7.764	0
7.788	0
7.812	0.333333
7.836	0
7.86	0
7.884	0
7.908	0.333333
7.932	0
7.956	0
7.98	0
8.004	0
8.028	0
8.052	0
8.076	0
8.1	0
8.124	0
8.148	0
8.172	0
8.196	0
8.22	0
8.244	0
8.268	0
8.292	0
8.316	0
8.34	0
8.364	0
8.388	0
8.412	0
8.436	0
8.46	0
8.484	0
8.508	0
8.532	0
8.556	0
8.58	0
8.604	0
8.628	0
8.652	0
8.676	0
8.7	0
8.724	0
8.748	0
8.772	0
8.796	0
8.82	0
8.844	0
8.868	0
8.892	0
8.916	0
8.94	0
8.964	0
8.988	0
9.012	0
9.036	0
9.06	0
9.084	0
9.108	0
9.132	0
9.156	0
9.18	0
9.204	0
9.228	0
9.252	0
9.276	0
9.3	0
9.324	0
9.348	0
9.372	0
9.396	0
9.42	0
9.444	0
9.468	0
9.492	0
9.516	0
9.54	0
9.564	0
9.588	0
9.612	0
9.636	0
9.66	0
9.684	0
9.708	0
9.732	0
9.756	0
9.78	0
9.804	0
9.828	0
9.852	0
9.876	0
9.9	0
9.924	0
9.948	0
9.972	0
9.996	0
10.02	0
10.044	0
10.068	0
10.092	0
10.116	0
10.14	0
10.164	0
10.188	0
10.212	0
10.236	0
10.26	0
10.284	0
10.308	0
10.332	0
10.356	0
10.38	0
10.404	0
10.428	0
10.452	0
10.476	0
10.5	0
10.524	0
10.548	0
10.572	0
10.596	0
10.62	0
10.644	0
10.668	0
10.692	0
10.716	0
10.74	0
10.764	0
10.788	0
10.812	0
10.836	0
10.86	0
10.884	0
10.908	0
10.932	0
10.956	0
10.98	0
11.004	0
11.028	0
11.052	0
11.076	0
11.1	0
11.124	0
11.148	0
11.172	0
11.196	0
11.22	0
11.244	0
11.268	0
11.292	0
11.316	0
11.34	0
11.364	0
11.388	0
11.412	0
11.436	0
11.46	0
11.484	0
11.508	0
11.532	0
11.556	0
11.58	0
11.604	0
11.628	0
11.652	0
11.676	0
11.7	0
11.724	0
11.748	0
11.772	0
11.796	0
11.82	0
11.844	0
11.868	0
11.892	0
11.916	0
11.94	0
11.964	0
11.988	0
