# Supplementary material for: Design of a novel instrument for active neutron interrogation of artillery shells
Source: PLoS One. 2017 Dec 6;12(12):e0188959. doi: 10.1371/journal.pone.0188959 (PMC5718418; doi:10.1371/journal.pone.0188959)
Supplement: S1 File — All original data for the figures and results presented in this paper, tabulated. Each figure or subfigure corresponds to a file labeled with the figure’s number within the archive file. (ZIP) [file pone.0188959.s002.zip › fig15b.txt]

# Figure 15b
# x	y
Underflow	277
0.012	518.667
0.036	165.333
0.06	155.333
0.084	154.333
0.108	153.333
0.132	167
0.156	169.333
0.18	162.667
0.204	184
0.228	178.667
0.252	194.333
0.276	213.333
0.3	208.333
0.324	233
0.348	193
0.372	173.667
0.396	195.667
0.42	189
0.444	184.333
0.468	193
0.492	286.333
0.516	700
0.54	167.667
0.564	175.667
0.588	134.667
0.612	143.667
0.636	144.333
0.66	135.667
0.684	139.333
0.708	136.667
0.732	115.667
0.756	119.667
0.78	114.333
0.804	116.333
0.828	119.667
0.852	120.667
0.876	104.667
0.9	98.6667
0.924	105.667
0.948	103
0.972	101.667
0.996	87.6667
1.02	90
1.044	96.6667
1.068	88
1.092	69
1.116	86.3333
1.14	82.3333
1.164	74.3333
1.188	76
1.212	91
1.236	75.3333
1.26	79
1.284	74
1.308	76.3333
1.332	68.3333
1.356	83.6667
1.38	81
1.404	67
1.428	57.6667
1.452	54
1.476	60.6667
1.5	61
1.524	59
1.548	51.3333
1.572	44
1.596	55.3333
1.62	64.3333
1.644	61
1.668	58.6667
1.692	58.6667
1.716	56
1.74	52
1.764	38.3333
1.788	39.3333
1.812	38.3333
1.836	49.6667
1.86	47.3333
1.884	44.3333
1.908	47.6667
1.932	35.6667
1.956	33.3333
1.98	36.6667
2.004	34
2.028	36.3333
2.052	35.6667
2.076	36.6667
2.1	37.6667
2.124	33.6667
2.148	32.3333
2.172	34.3333
2.196	41.6667
2.22	66.6667
2.244	48
2.268	27.6667
2.292	24.3333
2.316	26.3333
2.34	28
2.364	28
2.388	29.3333
2.412	26
2.436	26
2.46	24
2.484	26
2.508	26.3333
2.532	24.3333
2.556	24.3333
2.58	26.3333
2.604	18.3333
2.628	23.6667
2.652	23.6667
2.676	29.6667
2.7	27
2.724	23.3333
2.748	24.6667
2.772	24.6667
2.796	18
2.82	16.6667
2.844	20.6667
2.868	14.6667
2.892	17.6667
2.916	18
2.94	20
2.964	19.3333
2.988	15.3333
3.012	18.3333
3.036	13.6667
3.06	15.3333
3.084	20.6667
3.108	17
3.132	16
3.156	17.3333
3.18	11.3333
3.204	15.6667
3.228	11.3333
3.252	14.3333
3.276	17
3.3	15
3.324	8
3.348	11.6667
3.372	12
3.396	11.6667
3.42	12.3333
3.444	14
3.468	14
3.492	17
3.516	13.6667
3.54	12.3333
3.564	10
3.588	12.6667
3.612	10.3333
3.636	11
3.66	8
3.684	12.6667
3.708	13.3333
3.732	9.33333
3.756	10.3333
3.78	9.33333
3.804	14.6667
3.828	10.3333
3.852	10.6667
3.876	14
3.9	11.3333
3.924	8.33333
3.948	10.3333
3.972	13.3333
3.996	12.3333
4.02	9.33333
4.044	10.6667
4.068	11.6667
4.092	9.66667
4.116	10.3333
4.14	13
4.164	9
4.188	14
4.212	15.6667
4.236	13.3333
4.26	12
4.284	10.3333
4.308	11
4.332	8.66667
4.356	8
4.38	9.33333
4.404	13
4.428	12
4.452	13.3333
4.476	11.3333
4.5	10.3333
4.524	11.3333
4.548	9.66667
4.572	8.66667
4.596	8
4.62	8.33333
4.644	12
4.668	10.3333
4.692	8.33333
4.716	11.3333
4.74	8
4.764	11.6667
4.788	14
4.812	9
4.836	10
4.86	11.3333
4.884	12.3333
4.908	12.3333
4.932	12
4.956	15.3333
4.98	15
5.004	12.3333
5.028	13
5.052	12.3333
5.076	8.66667
5.1	10.3333
5.124	11.6667
5.148	14.3333
5.172	11
5.196	13.3333
5.22	9.33333
5.244	12.3333
5.268	13
5.292	12.3333
5.316	13.6667
5.34	10.6667
5.364	12.6667
5.388	11.6667
5.412	20
5.436	11.3333
5.46	12
5.484	12.3333
5.508	12.3333
5.532	13
5.556	13
5.58	11
5.604	10.3333
5.628	8.66667
5.652	8.66667
5.676	10
5.7	8.33333
5.724	11
5.748	10
5.772	8.66667
5.796	8.66667
5.82	11.6667
5.844	8
5.868	9.33333
5.892	10.6667
5.916	11.3333
5.94	12
5.964	8
5.988	8.33333
6.012	13.3333
6.036	8.66667
6.06	8.66667
6.084	6.33333
6.108	5.66667
6.132	10.3333
6.156	7.33333
6.18	5.33333
6.204	5.66667
6.228	6.66667
6.252	10.3333
6.276	9.66667
6.3	7.66667
6.324	9.33333
6.348	8.33333
6.372	9
6.396	6.66667
6.42	8.33333
6.444	7.66667
6.468	6.33333
6.492	5.66667
6.516	8.33333
6.54	6.33333
6.564	9.33333
6.588	12.3333
6.612	23.3333
6.636	17
6.66	16
6.684	9.33333
6.708	9.66667
6.732	13
6.756	11.6667
6.78	11.6667
6.804	12
6.828	11
6.852	11.6667
6.876	10
6.9	11.3333
6.924	9
6.948	7.66667
6.972	6
6.996	4
7.02	8.66667
7.044	6.33333
7.068	9.66667
7.092	17.3333
7.116	27.6667
7.14	17.3333
7.164	23
7.188	12
7.212	11
7.236	6
7.26	3.33333
7.284	7.66667
7.308	9.33333
7.332	7
7.356	5
7.38	7.33333
7.404	6
7.428	5.66667
7.452	1.66667
7.476	1.66667
7.5	1
7.524	2.66667
7.548	0.666667
7.572	2.66667
7.596	9
7.62	20.3333
7.644	14
7.668	10
7.692	6.33333
7.716	1.66667
7.74	0.666667
7.764	0.666667
7.788	1
7.812	0.666667
7.836	1
7.86	0.666667
7.884	0.666667
7.908	1.66667
7.932	0
7.956	0.333333
7.98	1.66667
8.004	1
8.028	1.33333
8.052	0.666667
8.076	0
8.1	1
8.124	0.666667
8.148	1
8.172	0.333333
8.196	1
8.22	0
8.244	0
8.268	1
8.292	2
8.316	0.666667
8.34	0.333333
8.364	1.66667
8.388	1.33333
8.412	0.333333
8.436	0.333333
8.46	0.333333
8.484	1
8.508	0.666667
8.532	0.333333
8.556	1.66667
8.58	0
8.604	1
8.628	0.333333
8.652	1
8.676	0.666667
8.7	0.333333
8.724	0.333333
8.748	0.333333
8.772	1
8.796	1.33333
8.82	0.666667
8.844	0.333333
8.868	1.33333
8.892	0
8.916	1
8.94	0.333333
8.964	0
8.988	0
9.012	0.333333
9.036	1
9.06	0.666667
9.084	0.333333
9.108	0
9.132	0.333333
9.156	0
9.18	0
9.204	0.333333
9.228	0
9.252	1
9.276	1.33333
9.3	2.33333
9.324	1
9.348	1
9.372	0
9.396	0.333333
9.42	0
9.444	0
9.468	0
9.492	0
9.516	0
9.54	0
9.564	0.333333
9.588	0.333333
9.612	0
9.636	0
9.66	0
9.684	0.333333
9.708	0
9.732	0.333333
9.756	0
9.78	0
9.804	0.333333
9.828	0.333333
9.852	0
9.876	0
9.9	0
9.924	0
9.948	0
9.972	0
9.996	0
10.02	0
10.044	0.333333
10.068	0
10.092	0
10.116	0
10.14	0
10.164	0
10.188	0
10.212	0.333333
10.236	0
10.26	0
10.284	0
10.308	0
10.332	0
10.356	0
10.38	0
10.404	0
10.428	0
10.452	0
10.476	0
10.5	0
10.524	0
10.548	0
10.572	0.333333
10.596	0
10.62	0.333333
10.644	0.333333
10.668	0
10.692	0
10.716	0
10.74	0
10.764	0
10.788	0
10.812	0
10.836	0
10.86	0
10.884	0.333333
10.908	0
10.932	0
10.956	0.333333
10.98	0
11.004	0
11.028	0
11.052	0
11.076	0
11.1	0
11.124	0
11.148	0
11.172	0
11.196	0
11.22	0
11.244	0
11.268	0
11.292	0
11.316	0
11.34	0
11.364	0
11.388	0.333333
11.412	0
11.436	0
11.46	0
11.484	0
11.508	0
11.532	0
11.556	0
11.58	0
11.604	0
11.628	0
11.652	0
11.676	0
11.7	0
11.724	0
11.748	0.333333
11.772	0
11.796	0
11.82	0
11.844	0
11.868	0
11.892	0
11.916	0
11.94	0
11.964	0
11.988	0
Overflow	0.666667
