# Supplementary material for: Design of a novel instrument for active neutron interrogation of artillery shells
Source: PLoS One. 2017 Dec 6;12(12):e0188959. doi: 10.1371/journal.pone.0188959 (PMC5718418; doi:10.1371/journal.pone.0188959)
Supplement: S1 File — All original data for the figures and results presented in this paper, tabulated. Each figure or subfigure corresponds to a file labeled with the figure’s number within the archive file. (ZIP) [file pone.0188959.s002.zip › fig3a.txt]

# Figure 3a
# x		  y50mm   	   y70mm   y90mm   y120mm
1.006     23064        15360   9308    4440
1.018     22500        15016   9168    4292
1.03      23920        14772   9368    4244
1.042     23120        14628   9272    4256
1.054     23260        14904   9300    4244
1.066     23972        14992   8976    4652
1.078     23952        15280   9016    4180
1.09      23536        14604   9308    4248
1.102     23476        14844   8976    4304
1.114     23680        14592   9436    4372
1.126     23720        15156   9232    4156
1.138     23552        14900   8932    4156
1.15      22396        14632   8844    4212
1.162     21608        13272   8620    4100
1.174     21360        13596   8384    3992
1.186     22812        13924   8336    4096
1.198     22340        14932   8780    4168
1.21      23104        14420   9000    3964
1.222     22928        14772   8704    4068
1.234     22300        14300   8816    3908
1.246     21384        14140   8796    3912
1.258     20416        13500   8176    3796
1.27      20788        13884   8352    3964
1.282     20656        13868   8292    4064
1.294     20404        13528   8356    3968
1.306     20812        13272   8668    4144
1.318     21024        13756   8248    4016
1.33      21056        13280   8540    3880
1.342     21152        13556   8328    3848
1.354     21064        13896   8624    4212
1.366     21252        13656   8820    3948
1.378     20840        13664   8584    3832
1.39      21772        13732   8432    4040
1.402     21212        13492   8544    3892
1.414     22480        13796   8536    3932
1.426     22144        14164   8416    4056
1.438     20892        13088   8248    3736
1.45      21552        13116   8188    3656
1.462     20880        13936   8108    3804
1.474     20560        13232   8472    3804
1.486     20560        13632   8364    3808
1.498     21100        12988   8384    4088
1.51      20564        13172   8128    3848
1.522     20772        13168   8024    3728
1.534     20812        13500   7908    3844
1.546     21512        13004   8196    3776
1.558     22220        14028   8240    3760
1.57      22600        13628   8420    3792
1.582     22944        13784   8252    3572
1.594     21880        13868   8420    3820
1.606     21176        13372   7668    3836
1.618     20128        13240   7620    3756
1.63      19592        12420   7632    3660
1.642     20128        12764   7908    3592
1.654     19644        12732   7996    3824
1.666     19348        12440   7796    3584
1.678     19128        12184   7588    3476
1.69      18748        12388   7608    3556
1.702     18996        12116   7376    3692
1.714     19064        12280   7788    3396
1.726     19560        12244   7784    3456
1.738     19652        12420   7616    3444
1.75      18804        12264   7516    3324
1.762     19060        12808   7684    3652
1.774     19620        12660   7772    3592
1.786     21396        13512   7856    3832
1.798     20884        13460   7968    3580
1.81      21668        13016   7880    3824
1.822     21232        13412   8220    3748
1.834     21416        13136   7788    3640
1.846     21560        13148   7980    3668
1.858     20156        13152   7704    3556
1.87      21572        13064   7884    3688
1.882     20552        12696   7608    3644
1.894     19592        12524   7568    3380
1.906     19212        12464   7616    3552
1.918     18316        11740   7200    3380
1.93      18044        11772   7208    3328
1.942     18404        11360   6860    3508
1.954     18924        11584   7064    3280
1.966     19000        11884   7828    3328
1.978     19736        12436   7448    3328
1.99      19024        12068   7036    3384
2.002     18700        11600   7228    3448
2.014     18624        12068   7320    3384
2.026     19228        12368   7368    3368
2.038     19236        12536   7576    3212
2.05      19048        12160   7152    3436
2.062     19196        12156   7568    3424
2.074     15004        8592    5412    2096
2.086     16576        10320   5872    2604
2.098     17872        11672   7048    3148
2.11      18560        11720   7552    3340
2.122     18872        12352   7412    3408
2.134     19328        12440   7548    3360
2.146     19096        12176   7660    3676
2.158     19068        12044   7640    3488
2.17      19276        12392   7380    3572
2.182     19336        12792   7700    3556
2.194     19688        12592   7776    3436
2.206     20260        12700   7948    3448
2.218     20548        12736   8248    3636
2.23      20560        13572   8220    3732
2.242     21624        13828   8220    3996
2.254     22344        13808   8524    3916
2.266     22272        14408   8680    3808
2.278     23292        14556   8844    3964
2.29      23780        14948   8876    4088
2.302     23976        14784   9524    3980
2.314     24708        15400   9016    4084
2.326     26000        15924   9292    4304
2.338     27056        16424   9564    4148
2.35      27316        17048   9944    4516
2.362     29260        17528   10824   4824
2.374     32748        19768   11160   4988
2.386     38828        21908   12576   5128
2.398     45908        25372   14092   5656
2.41      49688        27168   15400   6332
2.422     51384        28476   15924   6524
2.434     50828        27932   15612   6688
2.446     51560        28072   15696   6456
2.458     58156        31864   17560   6860
2.47      75328        38624   20968   7940
2.482     105312       52128   27308   10224
2.494     146004       72144   36316   12932
Overflow  1.35954e+06  646484  315228  110636
