# Supplementary material for: Design of a novel instrument for active neutron interrogation of artillery shells
Source: PLoS One. 2017 Dec 6;12(12):e0188959. doi: 10.1371/journal.pone.0188959 (PMC5718418; doi:10.1371/journal.pone.0188959)
Supplement: S1 File — All original data for the figures and results presented in this paper, tabulated. Each figure or subfigure corresponds to a file labeled with the figure’s number within the archive file. (ZIP) [file pone.0188959.s002.zip › fig3b.txt]

# Figure 3b
# x       y50mm        y70mm   y90mm   y120mm
1.006     30780        19956   12176   5688
1.018     30200        19772   11840   5492
1.03      31488        19504   12152   5552
1.042     30916        19124   12000   5540
1.054     30864        19484   11868   5440
1.066     31568        19428   11772   5792
1.078     31556        19812   11648   5344
1.09      31156        18812   11916   5360
1.102     30680        19324   11460   5340
1.114     31040        18720   11912   5480
1.126     31112        19480   11880   5280
1.138     30792        19152   11668   5172
1.15      29900        18888   11272   5332
1.162     28940        17416   11184   5212
1.174     28488        17656   10668   5068
1.186     29876        17976   10756   5108
1.198     29480        19060   11164   5184
1.21      29708        18540   11396   4912
1.222     29684        18756   10996   5068
1.234     29232        18316   11104   4872
1.246     28024        18164   11072   4936
1.258     26984        17156   10384   4748
1.27      27672        17836   10672   4952
1.282     27244        17732   10616   5000
1.294     26816        17272   10500   4808
1.306     26860        16988   10856   5064
1.318     27308        17540   10380   4952
1.33      27260        16888   10632   4960
1.342     27604        17372   10480   4800
1.354     27556        17688   10608   5152
1.366     27352        17332   10920   4940
1.378     27308        17200   10488   4716
1.39      27792        17324   10348   4976
1.402     27604        17064   10608   4724
1.414     28576        17416   10652   4720
1.426     28096        17644   10388   4836
1.438     27128        16784   10152   4648
1.45      27652        16780   10188   4480
1.462     27168        17604   10224   4748
1.474     26636        17048   10584   4840
1.486     27288        17432   10748   4832
1.498     27788        17040   10628   5048
1.51      27088        17048   10232   4776
1.522     27236        16824   10012   4624
1.534     27004        16980   9968    4732
1.546     27712        16500   10272   4632
1.558     28712        17328   10180   4492
1.57      28824        17252   10348   4540
1.582     29404        17312   10264   4440
1.594     28448        17468   10452   4668
1.606     27488        17056   9620    4640
1.618     26280        16704   9744    4572
1.63      26092        16192   9644    4488
1.642     26576        16388   10088   4496
1.654     26488        16516   9812    4732
1.666     26368        16416   9968    4520
1.678     26028        16372   9596    4404
1.69      26028        16624   9980    4496
1.702     26452        16140   9688    4492
1.714     27036        16788   10016   4364
1.726     28308        16876   10260   4468
1.738     28584        17384   10352   4488
1.75      28180        17084   10204   4484
1.762     28684        17968   10600   4680
1.774     29908        18128   10588   4604
1.786     41300        23608   12996   5792
1.798     44440        24384   13752   5628
1.81      43160        23180   13048   5848
1.822     40460        22748   12892   5452
1.834     38024        21564   11900   5168
1.846     36348        20340   11712   5148
1.858     33088        19480   10932   4820
1.87      32336        18696   10832   4864
1.882     30356        17676   10052   4604
1.894     27768        16328   9728    4112
1.906     26072        15940   9256    4164
1.918     24384        14696   8772    3948
1.93      23368        14372   8620    3864
1.942     23732        13864   8092    3980
1.954     23324        13928   8212    3676
1.966     23076        13788   8700    3692
1.978     22828        14060   8160    3584
1.99      21896        13584   7596    3656
2.002     21016        12660   7764    3664
2.014     20608        13016   7816    3520
2.026     20832        13188   7768    3540
2.038     20692        13124   7904    3368
2.05      20112        12724   7416    3532
2.062     20180        12592   7772    3496
2.074     15612        8828    5520    2120
2.086     17092        10528   5984    2656
2.098     18388        11932   7148    3192
2.11      19056        11932   7664    3388
2.122     19220        12484   7464    3448
2.134     19680        12580   7612    3376
2.146     19292        12308   7716    3692
2.158     19324        12116   7668    3500
2.17      19424        12472   7404    3572
2.182     19496        12816   7712    3564
2.194     19836        12628   7784    3444
2.206     20344        12716   7976    3448
2.218     20592        12760   8248    3644
2.23      20580        13580   8236    3732
2.242     21668        13828   8220    3996
2.254     22368        13812   8524    3916
2.266     22280        14432   8680    3808
2.278     23304        14556   8844    3964
2.29      23784        14948   8876    4088
2.302     23992        14784   9524    3980
2.314     24712        15400   9016    4084
2.326     26000        15924   9292    4304
2.338     27056        16424   9564    4148
2.35      27320        17048   9944    4516
2.362     29260        17528   10824   4824
2.374     32748        19768   11160   4988
2.386     38828        21908   12576   5128
2.398     45912        25372   14092   5656
2.41      49684        27168   15400   6332
2.422     51384        28476   15924   6524
2.434     50828        27936   15612   6688
2.446     51560        28072   15696   6456
2.458     58156        31864   17560   6860
2.47      75328        38624   20968   7940
2.482     105308       52128   27308   10224
2.494     146008       72144   36316   12932
Overflow  1.35954e+06  646484  315228  110636
