# Supplementary material for: Design of a novel instrument for active neutron interrogation of artillery shells
Source: PLoS One. 2017 Dec 6;12(12):e0188959. doi: 10.1371/journal.pone.0188959 (PMC5718418; doi:10.1371/journal.pone.0188959)
Supplement: S1 File — All original data for the figures and results presented in this paper, tabulated. Each figure or subfigure corresponds to a file labeled with the figure’s number within the archive file. (ZIP) [file pone.0188959.s002.zip › fig3c.txt]

# Figure 3c
# x        y50mm   y70mm   y90mm   y120mm
0.0016    35428   34092   28636   18808
0.0048    86064   83860   70228   45308
0.008     120376  117800  98068   63168
0.0112    143524  138604  116820  76036
0.0144    159416  156844  130832  85300
0.0176    168788  166800  141484  92196
0.0208    173844  171464  145508  95704
0.024     175232  174136  147056  95736
0.0272    175064  173720  146852  95356
0.0304    172420  170012  142216  93056
0.0336    168872  164872  140568  92292
0.0368    161668  158896  136484  88748
0.04      154852  153116  130184  84308
0.0432    146960  146336  124936  80152
0.0464    139344  137956  117432  76144
0.0496    131724  130728  110912  72608
0.0528    123652  122608  102896  67736
0.056     116916  115512  97248   62252
0.0592    108152  108164  90744   59828
0.0624    102232  101380  84448   55328
0.0656    94856   94320   78024   51512
0.0688    87376   86496   73272   48024
0.072     81812   80048   67576   43924
0.0752    76596   74972   63052   40500
0.0784    70944   68676   58108   37604
0.0816    65556   64420   53468   34344
0.0848    59568   59444   49208   31592
0.088     55584   54680   46156   29240
0.0912    50840   49836   41940   26964
0.0944    46900   46192   38324   25036
0.0976    43068   42520   34904   22516
0.1008    39608   38816   32076   20496
0.104     37044   35836   29516   19092
0.1072    33336   32832   27692   17452
0.1104    31524   30000   24936   15936
0.1136    29136   27624   23120   14756
0.1168    26256   25476   20492   12964
0.12      23808   23616   19408   12188
0.1232    22428   21780   17888   11440
0.1264    20796   19944   15916   9720
0.1296    19444   18344   14600   9424
0.1328    17568   16752   13800   8372
0.136     16752   15072   12764   7944
0.1392    15224   13568   11540   7008
0.1424    14540   13124   10748   6576
0.1456    13200   12412   9532    6008
0.1488    11984   11264   9204    5300
0.152     11620   10224   8664    5148
0.1552    11112   9712    7660    4444
0.1584    10160   9216    6948    4196
0.1616    9344    8320    6328    3780
0.1648    8748    7748    6188    3672
0.168     8376    7316    5536    3312
0.1712    7980    6996    5384    3148
0.1744    7372    6436    5104    3000
0.1776    6752    6300    4944    2740
0.1808    6560    5580    4556    2504
0.184     6172    5192    3952    2248
0.1872    5948    4884    3760    2080
0.1904    5840    4864    3696    1936
0.1936    5552    4636    3280    1848
0.1968    5196    4540    3224    1880
0.2       4876    3960    2904    1696
0.2032    4720    3988    2816    1604
0.2064    4516    3772    2888    1452
0.2096    4432    3484    2628    1396
0.2128    4196    3336    2656    1300
0.216     4020    3356    2428    1224
0.2192    3768    3144    2276    1260
0.2224    3608    2944    2160    1124
0.2256    3832    2892    2092    1120
0.2288    3640    2816    1984    1056
0.232     3384    2716    1952    912
0.2352    3268    2636    1796    1132
0.2384    3440    2748    1724    976
0.2416    3128    2656    1776    976
0.2448    3124    2432    1740    744
0.248     3328    2512    1708    704
0.2512    3068    2364    1608    800
0.2544    2832    2312    1588    808
0.2576    3000    2220    1584    760
0.2608    2744    2104    1480    788
0.264     2852    2128    1428    728
0.2672    2664    2208    1360    868
0.2704    2676    2016    1428    752
0.2736    2600    2076    1268    540
0.2768    2712    2128    1404    532
0.28      2568    2004    1172    704
0.2832    2560    1796    1396    588
0.2864    2492    1928    1256    688
0.2896    2324    1928    1256    600
0.2928    2348    1972    1272    520
0.296     2232    1728    1244    584
0.2992    2516    1900    1044    572
0.3024    2324    1776    1240    564
0.3056    2192    1644    1176    592
0.3088    2344    1672    1156    516
0.312     2256    1684    1264    520
0.3152    2292    1672    1096    592
0.3184    2152    1752    1204    508
0.3216    2240    1668    1056    500
0.3248    2084    1540    1040    512
0.328     2168    1660    1020    476
0.3312    2108    1512    1172    528
0.3344    1992    1548    1116    488
0.3376    1996    1364    1020    520
0.3408    1988    1592    1228    452
0.344     2104    1540    1024    460
0.3472    1912    1436    828     448
0.3504    1904    1564    860     468
0.3536    1884    1404    1012    540
0.3568    2064    1492    1036    476
0.36      1896    1388    944     536
0.3632    1984    1436    952     432
0.3664    2044    1416    924     456
0.3696    1840    1416    900     472
0.3728    1824    1460    928     440
0.376     1776    1376    912     448
0.3792    1812    1388    868     448
0.3824    1668    1304    796     432
0.3856    1692    1320    840     428
0.3888    1592    1304    840     376
0.392     1760    1252    892     472
0.3952    1704    1392    940     356
0.3984    1692    1356    772     388
0.4016    1708    1336    884     360
0.4048    1532    1260    840     460
0.408     1588    1300    876     332
0.4112    1636    1140    804     400
0.4144    1552    1360    768     424
0.4176    1596    1244    848     376
0.4208    1776    1112    776     364
0.424     1564    1324    744     416
0.4272    1556    1216    708     368
0.4304    1344    1292    892     332
0.4336    1556    1084    792     408
0.4368    1400    1148    808     408
0.44      1468    1148    748     352
0.4432    1500    1216    724     372
0.4464    1528    1132    784     316
0.4496    1508    1160    796     428
0.4528    1448    1092    704     388
0.456     1460    1192    692     348
0.4592    1680    1092    680     392
0.4624    1424    1088    660     328
0.4656    1340    1164    776     296
0.4688    1408    1052    684     380
0.472     1480    1108    696     356
0.4752    1324    1084    692     328
0.4784    1368    1156    732     300
0.4816    1476    980     712     316
0.4848    1292    1040    624     312
0.488     1364    1096    672     332
0.4912    1256    916     692     324
0.4944    1356    1036    616     332
0.4976    1296    1004    632     288
0.5008    1484    1000    612     280
0.504     1364    968     732     292
0.5072    1324    880     680     312
0.5104    1308    1028    684     284
0.5136    1344    968     600     328
0.5168    1308    928     684     324
0.52      1324    1064    608     268
0.5232    1272    904     548     308
0.5264    1236    920     572     308
0.5296    1224    940     624     312
0.5328    1168    932     560     284
0.536     1264    940     576     232
0.5392    1128    972     612     292
0.5424    1272    932     608     284
0.5456    1220    980     568     292
0.5488    1216    928     616     348
0.552     1116    980     628     300
0.5552    1252    904     684     252
0.5584    1132    964     552     272
0.5616    1160    888     560     284
0.5648    1048    1008    540     232
0.568     1232    924     600     308
0.5712    1204    848     584     352
0.5744    1280    740     576     308
0.5776    1092    840     580     208
0.5808    1172    808     548     244
0.584     1148    920     536     248
0.5872    1124    856     572     308
0.5904    1116    816     604     260
0.5936    1124    904     596     320
0.5968    1200    844     552     240
0.6       1164    916     516     292
0.6032    1056    728     576     300
0.6064    984     892     536     204
0.6096    1168    880     480     288
0.6128    1004    936     576     284
0.616     996     912     480     240
0.6192    1120    748     552     264
0.6224    1244    740     560     304
0.6256    1160    832     548     296
0.6288    992     768     528     308
0.632     1080    764     576     328
0.6352    1036    780     472     228
0.6384    1144    764     516     296
0.6416    1064    772     552     272
0.6448    1056    752     588     248
0.648     956     760     500     284
0.6512    1076    728     552     208
0.6544    1020    828     504     232
0.6576    992     812     544     240
0.6608    1020    804     520     252
0.664     1012    860     580     304
0.6672    1044    780     496     204
0.6704    960     648     408     260
0.6736    1004    740     444     236
0.6768    976     700     448     168
0.68      864     656     504     240
0.6832    984     780     552     268
0.6864    920     764     520     216
0.6896    996     752     520     172
0.6928    1028    792     520     204
0.696     908     780     464     272
0.6992    1016    684     372     188
0.7024    980     684     480     184
0.7056    840     740     512     188
0.7088    932     696     560     208
0.712     872     716     448     240
0.7152    1020    716     412     264
0.7184    1004    704     440     220
0.7216    916     748     500     244
0.7248    732     756     484     236
0.728     1020    696     436     256
0.7312    868     612     428     208
0.7344    868     600     460     200
0.7376    904     644     428     200
0.7408    828     636     448     208
0.744     880     628     432     208
0.7472    956     720     472     212
0.7504    932     688     452     176
0.7536    864     680     400     164
0.7568    872     656     432     224
0.76      900     736     396     212
0.7632    900     604     456     216
0.7664    772     644     416     192
0.7696    928     632     404     184
0.7728    812     720     400     244
0.776     848     680     448     212
0.7792    844     616     380     180
0.7824    944     676     424     196
0.7856    876     680     448     236
0.7888    844     692     476     172
0.792     864     540     452     272
0.7952    872     652     436     176
0.7984    788     648     420     196
0.8016    824     576     432     192
0.8048    732     600     396     204
0.808     760     552     412     200
0.8112    696     512     412     240
0.8144    868     544     452     208
0.8176    828     540     444     248
0.8208    824     616     312     164
0.824     812     572     344     200
0.8272    788     568     396     176
0.8304    872     552     464     160
0.8336    748     512     444     204
0.8368    804     708     352     180
0.84      844     620     420     204
0.8432    852     616     344     200
0.8464    776     548     372     148
0.8496    808     620     332     268
0.8528    844     632     440     176
0.856     776     516     440     200
0.8592    728     516     400     180
0.8624    716     576     328     176
0.8656    732     576     344     256
0.8688    720     496     384     156
0.872     852     592     376     156
0.8752    724     576     372     180
0.8784    696     512     336     176
0.8816    764     560     344     184
0.8848    828     544     376     168
0.888     716     488     320     192
0.8912    732     496     328     212
0.8944    680     580     340     128
0.8976    768     524     384     208
0.9008    800     468     444     216
0.904     696     608     440     160
0.9072    768     540     260     184
0.9104    712     512     388     160
0.9136    776     480     388     140
0.9168    656     524     324     180
0.92      652     520     320     160
0.9232    684     580     400     124
0.9264    692     584     312     152
0.9296    700     520     348     172
0.9328    764     572     440     172
0.936     716     556     408     152
0.9392    692     508     388     156
0.9424    696     472     436     136
0.9456    748     504     368     192
0.9488    784     580     316     152
0.952     672     540     304     140
0.9552    692     488     344     144
0.9584    692     504     376     180
0.9616    708     528     324     168
0.9648    720     484     364     220
0.968     668     476     428     140
0.9712    700     484     360     160
0.9744    576     556     304     132
0.9776    620     512     372     204
0.9808    636     456     292     180
0.984     620     516     296     156
0.9872    684     428     340     168
0.9904    656     500     360     180
0.9936    732     568     388     172
0.9968    692     528     312     156
Overflow  276     268     148     48
