# Supplementary material for: Design of a novel instrument for active neutron interrogation of artillery shells
Source: PLoS One. 2017 Dec 6;12(12):e0188959. doi: 10.1371/journal.pone.0188959 (PMC5718418; doi:10.1371/journal.pone.0188959)
Supplement: S1 File — All original data for the figures and results presented in this paper, tabulated. Each figure or subfigure corresponds to a file labeled with the figure’s number within the archive file. (ZIP) [file pone.0188959.s002.zip › fig3d.txt]

# Figure 3d
# x       y50mm   y70mm   y90mm   y120mm
0.0016    112804  104368  85332   54304
0.0048    240912  224428  182692  115348
0.008     309168  288600  233996  148096
0.0112    346892  320036  261560  165272
0.0144    364308  339836  278760  176376
0.0176    372676  348592  286396  181260
0.0208    373076  346484  285988  181912
0.024     367604  344156  281424  177568
0.0272    356344  336072  274864  173772
0.0304    344460  322032  262576  166480
0.0336    330928  308160  254036  162112
0.0368    314304  292380  241380  152996
0.04      296696  277740  227544  143868
0.0432    279180  262832  216832  136216
0.0464    261388  247008  202060  127384
0.0496    245580  231096  188400  119700
0.0528    228576  214268  174392  111588
0.056     214484  200012  163436  102120
0.0592    198000  186048  152128  96824
0.0624    184560  173628  140852  89112
0.0656    170168  161380  128864  82696
0.0688    156716  146732  120556  76164
0.072     145848  135292  110576  69832
0.0752    136256  126540  102844  64672
0.0784    124784  115484  93668   58888
0.0816    115288  106964  86616   54212
0.0848    105060  98408   79360   49572
0.088     97332   90152   73104   45464
0.0912    89088   83136   67024   42048
0.0944    81708   75788   60936   38860
0.0976    75796   70212   55872   34672
0.1008    69004   63808   51380   31256
0.104     64500   58628   46832   28912
0.1072    58140   53892   43608   26708
0.1104    54628   49480   39260   24596
0.1136    49972   45276   36588   22644
0.1168    45524   41444   32540   20224
0.12      41648   38820   30984   18748
0.1232    39000   35560   28036   17416
0.1264    35900   32436   25264   15224
0.1296    33240   30060   23116   14280
0.1328    30656   27432   21728   12880
0.136     28564   24748   20172   12224
0.1392    26452   22696   18284   10872
0.1424    24624   21592   16904   10152
0.1456    23172   19952   15168   9068
0.1488    20800   18420   14212   8236
0.152     19800   16552   13792   7616
0.1552    18824   15936   12020   6940
0.1584    17344   15072   11204   6532
0.1616    16248   13816   10256   5888
0.1648    15132   12768   9760    5636
0.168     14644   11940   9012    5044
0.1712    13828   11364   8600    4736
0.1744    12712   10652   7968    4484
0.1776    11984   10248   7724    4208
0.1808    11392   9300    7228    3824
0.184     10724   8916    6380    3560
0.1872    10284   8080    6044    3272
0.1904    9956    7904    5964    3112
0.1936    9700    7612    5376    2972
0.1968    9200    7252    5080    2984
0.2       8732    6648    4972    2692
0.2032    8288    6720    4576    2616
0.2064    8012    6300    4452    2356
0.2096    7820    6052    4292    2212
0.2128    7348    5696    4268    2108
0.216     7224    5652    3916    1968
0.2192    6716    5280    3708    2004
0.2224    6704    5100    3412    1880
0.2256    6868    4904    3344    1740
0.2288    6420    4756    3252    1768
0.232     6220    4608    3244    1516
0.2352    6028    4592    2988    1668
0.2384    6008    4600    2856    1636
0.2416    5780    4432    3044    1524
0.2448    5908    4148    2924    1304
0.248     5700    4200    2824    1264
0.2512    5504    4120    2656    1352
0.2544    5124    3992    2640    1340
0.2576    5180    3892    2640    1300
0.2608    4848    3792    2608    1308
0.264     4948    3832    2496    1280
0.2672    4760    3884    2420    1252
0.2704    4756    3592    2440    1228
0.2736    4632    3664    2060    964
0.2768    4808    3516    2388    1072
0.28      4532    3492    2116    1116
0.2832    4552    3200    2312    1028
0.2864    4584    3280    2136    1068
0.2896    4256    3272    2216    1076
0.2928    4316    3288    2104    956
0.296     4032    3004    2064    1040
0.2992    4348    3348    1864    980
0.3024    4104    3080    2124    932
0.3056    4036    2932    1904    948
0.3088    4184    2988    1976    856
0.312     3960    2972    2108    868
0.3152    4084    2828    1952    912
0.3184    3756    2876    1928    876
0.3216    3884    2812    1812    804
0.3248    3600    2784    1848    876
0.328     3776    2808    1688    820
0.3312    3816    2716    2032    888
0.3344    3552    2800    1808    820
0.3376    3492    2412    1648    840
0.3408    3720    2752    1896    748
0.344     3636    2536    1644    788
0.3472    3572    2524    1508    752
0.3504    3376    2592    1604    800
0.3536    3528    2432    1668    872
0.3568    3720    2552    1660    820
0.36      3416    2392    1632    780
0.3632    3440    2464    1616    812
0.3664    3556    2436    1540    772
0.3696    3368    2468    1652    784
0.3728    3292    2452    1608    728
0.376     3248    2432    1524    764
0.3792    3128    2316    1544    740
0.3824    3156    2352    1376    736
0.3856    3116    2296    1420    748
0.3888    2952    2236    1404    652
0.392     3128    2180    1488    760
0.3952    3084    2424    1464    608
0.3984    3072    2352    1436    696
0.4016    3204    2284    1516    572
0.4048    2896    2252    1476    700
0.408     2864    2252    1468    612
0.4112    2904    2072    1348    608
0.4144    2828    2400    1384    720
0.4176    2824    2128    1468    620
0.4208    2956    1992    1308    596
0.424     2900    2228    1224    716
0.4272    2796    2080    1336    632
0.4304    2528    2140    1496    556
0.4336    2800    1952    1364    640
0.4368    2568    1992    1304    664
0.44      2780    1972    1324    556
0.4432    2640    2000    1232    636
0.4464    2756    1892    1360    552
0.4496    2748    2016    1284    664
0.4528    2620    1928    1172    700
0.456     2608    2048    1252    608
0.4592    2768    1788    1232    616
0.4624    2556    1796    1160    536
0.4656    2504    2020    1324    516
0.4688    2592    1804    1152    616
0.472     2696    1880    1232    648
0.4752    2544    1892    1192    632
0.4784    2456    1900    1248    544
0.4816    2592    1732    1196    556
0.4848    2276    1712    1068    580
0.488     2480    1740    1108    580
0.4912    2324    1704    1192    584
0.4944    2448    1748    1024    580
0.4976    2416    1764    1048    496
0.5008    2512    1636    1124    516
0.504     2512    1764    1244    524
0.5072    2408    1752    1144    560
0.5104    2324    1744    1176    452
0.5136    2244    1720    1072    556
0.5168    2224    1656    1112    548
0.52      2448    1668    1076    476
0.5232    2320    1616    1000    508
0.5264    2308    1608    992     540
0.5296    2244    1740    1072    528
0.5328    2080    1644    1032    504
0.536     2188    1664    1060    420
0.5392    2108    1740    1016    524
0.5424    2144    1620    976     500
0.5456    2064    1560    972     456
0.5488    2144    1616    1040    540
0.552     2092    1584    1104    464
0.5552    2244    1636    1108    480
0.5584    2168    1636    1008    504
0.5616    2108    1616    1024    416
0.5648    1996    1668    888     432
0.568     2188    1532    1024    552
0.5712    2204    1516    1008    476
0.5744    2140    1272    1028    464
0.5776    1848    1516    956     380
0.5808    2068    1516    972     480
0.584     2060    1432    1020    420
0.5872    1972    1488    908     480
0.5904    2048    1432    944     436
0.5936    2104    1612    964     460
0.5968    2172    1460    960     448
0.6       1972    1476    872     404
0.6032    1916    1412    928     496
0.6064    1936    1460    956     344
0.6096    2072    1552    844     436
0.6128    1880    1540    960     456
0.616     2004    1464    824     412
0.6192    1964    1280    900     440
0.6224    2152    1396    920     420
0.6256    1996    1340    956     532
0.6288    1884    1324    936     436
0.632     1904    1396    936     496
0.6352    1976    1320    828     392
0.6384    1980    1348    856     424
0.6416    1820    1316    888     484
0.6448    1964    1248    912     432
0.648     1664    1328    872     452
0.6512    1884    1264    880     372
0.6544    1880    1352    880     428
0.6576    1824    1400    792     356
0.6608    1844    1328    868     456
0.664     1828    1492    932     496
0.6672    1784    1312    800     368
0.6704    1688    1308    768     408
0.6736    1804    1320    828     360
0.6768    1772    1188    772     376
0.68      1684    1220    860     396
0.6832    1656    1320    868     452
0.6864    1780    1220    872     320
0.6896    1708    1328    848     380
0.6928    1764    1260    792     348
0.696     1748    1332    800     424
0.6992    1760    1180    764     348
0.7024    1772    1208    832     348
0.7056    1612    1164    864     348
0.7088    1704    1176    812     348
0.712     1656    1316    744     380
0.7152    1900    1204    644     432
0.7184    1684    1188    724     400
0.7216    1664    1264    860     424
0.7248    1468    1304    812     372
0.728     1776    1208    804     392
0.7312    1608    1168    764     368
0.7344    1636    1116    780     332
0.7376    1576    1180    724     336
0.7408    1532    1168    744     360
0.744     1592    1136    728     368
0.7472    1684    1188    796     308
0.7504    1616    1208    828     336
0.7536    1536    1208    788     300
0.7568    1636    1104    780     340
0.76      1528    1228    736     324
0.7632    1648    1116    808     344
0.7664    1432    1124    680     376
0.7696    1524    988     720     288
0.7728    1472    1176    704     404
0.776     1476    1180    748     344
0.7792    1504    1088    632     320
0.7824    1612    1172    752     348
0.7856    1484    1148    764     376
0.7888    1512    1116    756     248
0.792     1596    1000    768     412
0.7952    1548    1164    696     308
0.7984    1300    1092    740     328
0.8016    1396    1000    676     324
0.8048    1360    1056    696     328
0.808     1432    952     648     372
0.8112    1348    1112    728     392
0.8144    1448    1020    760     336
0.8176    1488    1000    768     396
0.8208    1444    1036    620     264
0.824     1480    980     684     308
0.8272    1488    1036    720     312
0.8304    1452    1028    760     276
0.8336    1460    984     712     320
0.8368    1436    1152    608     340
0.84      1404    1108    728     292
0.8432    1488    1008    596     312
0.8464    1332    1020    660     276
0.8496    1412    1000    588     392
0.8528    1364    1064    716     292
0.856     1412    888     688     380
0.8592    1300    908     660     336
0.8624    1308    920     608     300
0.8656    1464    1008    592     396
0.8688    1348    888     672     296
0.872     1452    1052    664     268
0.8752    1328    996     604     308
0.8784    1364    848     608     292
0.8816    1456    948     616     316
0.8848    1404    932     648     284
0.888     1308    964     584     304
0.8912    1388    868     592     368
0.8944    1228    976     608     232
0.8976    1380    928     656     352
0.9008    1476    908     752     348
0.904     1280    988     688     268
0.9072    1436    952     572     268
0.9104    1304    876     652     264
0.9136    1312    860     624     288
0.9168    1320    972     604     296
0.92      1264    880     564     232
0.9232    1184    924     668     296
0.9264    1288    928     556     280
0.9296    1304    888     612     300
0.9328    1460    952     624     288
0.936     1308    948     632     256
0.9392    1268    892     708     252
0.9424    1320    924     736     248
0.9456    1248    968     624     324
0.9488    1336    996     544     296
0.952     1212    948     552     260
0.9552    1200    824     660     276
0.9584    1276    920     580     292
0.9616    1260    984     532     276
0.9648    1252    832     612     360
0.968     1276    884     704     228
0.9712    1208    792     628     260
0.9744    1060    912     524     272
0.9776    1156    876     580     328
0.9808    1112    816     548     276
0.984     1156    904     504     252
0.9872    1132    764     556     240
0.9904    1112    944     560     268
0.9936    1316    1012    632     284
0.9968    1252    860     524     260
Overflow  536     468     216     68
