# Supplementary material for: Design of a novel instrument for active neutron interrogation of artillery shells
Source: PLoS One. 2017 Dec 6;12(12):e0188959. doi: 10.1371/journal.pone.0188959 (PMC5718418; doi:10.1371/journal.pone.0188959)
Supplement: S1 File — All original data for the figures and results presented in this paper, tabulated. Each figure or subfigure corresponds to a file labeled with the figure’s number within the archive file. (ZIP) [file pone.0188959.s002.zip › fig4a.txt]

# Figure 4a
# x       y50mm   y70mm   y90mm   y120mm
0.0004    0       0       0       0
0.0012    0       0       0       0
0.002     0       0       0       0
0.0028    0       0       0       0
0.0036    0       0       0       0
0.0044    0       0       0       0
0.0052    0       0       0       0
0.006     0       0       0       0
0.0068    0       0       0       0
0.0076    0       0       0       0
0.0084    944120  0       0       0
0.0092    749404  426496  0       0
0.01      558012  422944  187912  0
0.0108    459708  329180  239960  0
0.0116    378136  272712  191168  102876
0.0124    309872  226300  156700  87740
0.0132    231976  192072  133368  73840
0.014     168172  152332  114752  63056
0.0148    122748  111484  96096   54940
0.0156    91740   80644   73636   49364
0.0164    69436   60008   54044   41760
0.0172    54528   44576   39384   32928
0.018     43136   34344   28424   23848
0.0188    34556   26756   21300   18352
0.0196    28376   21380   16760   13208
0.0204    24220   16976   12872   10136
0.0212    21136   14272   10460   7448
0.022     17708   12212   9160    5972
0.0228    15412   10616   7032    4804
0.0236    14116   9236    6256    3776
0.0244    12492   8152    5680    3232
0.0252    11204   6980    4572    2884
0.026     10376   6364    4060    2232
0.0268    9624    5844    3752    1952
0.0276    8548    5284    3348    1688
0.0284    7540    4744    3092    1504
0.0292    7060    4472    2716    1384
0.03      6216    4032    2480    1252
0.0308    5844    3612    2092    1160
0.0316    5248    3248    1988    1040
0.0324    4468    2912    1864    920
0.0332    4236    2460    1548    816
0.034     3960    2288    1444    848
0.0348    3528    2044    1224    716
0.0356    2964    1968    1224    452
0.0364    2780    1596    1028    484
0.0372    2388    1316    908     400
0.038     2324    1360    788     444
0.0388    1984    1296    608     320
0.0396    1728    1128    728     296
0.0404    1576    820     548     300
0.0412    1388    856     476     260
0.042     1164    756     460     204
0.0428    1160    640     352     236
0.0436    852     692     276     180
0.0444    988     588     348     116
0.0452    692     468     264     192
0.046     732     332     236     116
0.0468    596     364     240     140
0.0476    536     308     152     96
0.0484    516     340     216     116
0.0492    456     240     164     76
0.05      464     232     176     60
0.0508    348     204     68      84
0.0516    280     212     112     60
0.0524    288     180     80      32
0.0532    268     124     72      28
0.054     228     152     80      20
0.0548    208     88      60      36
0.0556    204     108     64      24
0.0564    164     76      52      24
0.0572    120     92      52      28
0.058     120     76      72      48
0.0588    112     88      40      20
0.0596    120     48      44      12
0.0604    100     68      32      40
0.0612    100     28      16      20
0.062     44      64      52      12
0.0628    88      44      16      20
0.0636    72      28      20      12
0.0644    84      16      28      16
0.0652    68      24      20      16
0.066     56      24      16      8
0.0668    52      16      12      16
0.0676    48      32      12      4
0.0684    64      24      16      0
0.0692    52      8       4       12
0.07      44      20      20      0
0.0708    16      20      16      12
0.0716    24      24      32      12
0.0724    24      32      28      4
0.0732    76      24      28      0
0.074     32      28      28      4
0.0748    68      32      12      0
0.0756    44      56      16      12
0.0764    48      28      8       0
0.0772    32      24      16      8
0.078     36      20      8       4
0.0788    12      8       12      4
0.0796    20      4       12      0
0.0804    24      12      8       0
0.0812    12      28      12      4
0.082     8       8       0       4
0.0828    20      4       12      0
0.0836    12      8       0       4
0.0844    8       12      8       4
0.0852    20      12      0       0
0.086     24      4       4       0
0.0868    8       0       4       0
0.0876    36      8       0       4
0.0884    4       12      0       0
0.0892    16      4       0       0
0.09      4       4       0       0
0.0908    16      0       0       0
0.0916    8       4       0       0
0.0924    4       4       0       4
0.0932    16      0       4       0
0.094     4       0       4       4
0.0948    16      0       0       0
0.0956    0       4       0       0
0.0964    0       4       0       0
0.0972    12      4       0       0
0.098     4       0       0       0
0.0988    0       0       4       0
0.0996    8       0       0       0
Overflow  40      12      12      0
