# Supplementary material for: Design of a novel instrument for active neutron interrogation of artillery shells
Source: PLoS One. 2017 Dec 6;12(12):e0188959. doi: 10.1371/journal.pone.0188959 (PMC5718418; doi:10.1371/journal.pone.0188959)
Supplement: S1 File — All original data for the figures and results presented in this paper, tabulated. Each figure or subfigure corresponds to a file labeled with the figure’s number within the archive file. (ZIP) [file pone.0188959.s002.zip › fig4b.txt]

# Figure 4b
# x       y50mm   y70mm   y90mm   y120mm
0.0004    0       0       0       0
0.0012    0       0       0       0
0.002     0       0       0       0
0.0028    0       0       0       0
0.0036    0       0       0       0
0.0044    0       0       0       0
0.0052    0       0       0       0
0.006     0       0       0       0
0.0068    0       0       0       0
0.0076    0       0       0       0
0.0084    944124  0       0       0
0.0092    749572  426500  0       0
0.01      558716  423060  187912  0
0.0108    461368  329556  239984  0
0.0116    380616  273464  191376  102876
0.0124    313328  227456  157096  87772
0.0132    236364  193888  133916  73928
0.014     173336  154600  115504  63200
0.0148    128572  113932  97048   55116
0.0156    98072   83600   74808   49728
0.0164    77948   63356   55696   42116
0.0172    70276   48800   41048   33444
0.018     66808   42124   30492   24396
0.0188    63364   38332   25120   19012
0.0196    61632   35856   22500   14236
0.0204    59552   34652   21020   11964
0.0212    57296   33320   19540   10096
0.022     52812   31944   19508   9224
0.0228    49856   29840   17732   8936
0.0236    46508   28068   17132   7888
0.0244    43232   26524   16072   7684
0.0252    39992   24380   14532   7132
0.026     37280   22996   13708   6644
0.0268    34728   21396   12880   6344
0.0276    31540   20036   12072   5856
0.0284    28584   17764   10952   5340
0.0292    25988   16816   10800   4824
0.03      23632   14992   9232    4472
0.0308    22276   13452   8264    4372
0.0316    19564   12280   7524    3824
0.0324    17692   10916   6992    3532
0.0332    15768   9852    6292    3056
0.034     14516   8772    5656    2812
0.0348    13084   8012    5008    2764
0.0356    11420   7228    4860    2064
0.0364    10696   6460    4204    2104
0.0372    9252    5520    3756    1736
0.038     8608    5152    3120    1792
0.0388    7464    4668    2860    1576
0.0396    7172    4508    2720    1296
0.0404    5944    3604    2308    1200
0.0412    5708    3228    1976    1032
0.042     4328    3288    1884    856
0.0428    4324    2524    1580    932
0.0436    3740    2652    1320    676
0.0444    3648    2032    1368    576
0.0452    3028    1828    1168    680
0.046     2736    1576    972     504
0.0468    2412    1340    980     460
0.0476    1976    1192    660     356
0.0484    1952    1176    784     404
0.0492    1672    860     648     364
0.05      1756    968     704     284
0.0508    1220    772     412     272
0.0516    1272    748     460     228
0.0524    1080    620     356     160
0.0532    880     484     356     152
0.054     816     536     348     140
0.0548    664     436     296     128
0.0556    672     416     224     152
0.0564    608     352     208     92
0.0572    516     312     200     108
0.058     484     240     168     92
0.0588    432     212     132     72
0.0596    364     208     156     52
0.0604    340     184     108     112
0.0612    372     136     96      56
0.062     228     140     96      60
0.0628    236     144     88      56
0.0636    264     88      60      36
0.0644    160     72      60      56
0.0652    160     76      56      32
0.066     156     96      28      28
0.0668    128     72      48      40
0.0676    116     84      24      16
0.0684    116     92      40      8
0.0692    120     36      12      20
0.07      84      36      40      16
0.0708    56      24      28      24
0.0716    56      56      40      16
0.0724    68      44      32      12
0.0732    84      40      36      8
0.074     44      40      40      8
0.0748    84      60      28      0
0.0756    72      84      28      16
0.0764    56      36      12      4
0.0772    40      44      40      12
0.078     56      28      16      4
0.0788    24      8       12      4
0.0796    40      12      20      4
0.0804    44      20      12      4
0.0812    28      32      12      4
0.082     8       12      4       4
0.0828    32      4       12      0
0.0836    12      12      12      4
0.0844    28      16      16      4
0.0852    24      24      4       0
0.086     28      8       8       0
0.0868    12      8       12      8
0.0876    36      12      0       8
0.0884    12      16      0       4
0.0892    16      8       4       0
0.09      12      12      0       0
0.0908    24      4       0       0
0.0916    8       8       0       4
0.0924    8       12      0       4
0.0932    20      0       4       0
0.094     4       8       8       4
0.0948    20      0       4       0
0.0956    4       8       0       4
0.0964    0       12      0       4
0.0972    16      4       0       0
0.098     4       0       0       0
0.0988    0       0       4       0
0.0996    8       0       0       0
Overflow  64      28      16      0
