# Supplementary material for: Design of a novel instrument for active neutron interrogation of artillery shells
Source: PLoS One. 2017 Dec 6;12(12):e0188959. doi: 10.1371/journal.pone.0188959 (PMC5718418; doi:10.1371/journal.pone.0188959)
Supplement: S1 File — All original data for the figures and results presented in this paper, tabulated. Each figure or subfigure corresponds to a file labeled with the figure’s number within the archive file. (ZIP) [file pone.0188959.s002.zip › fig4c.txt]

# Figure 4c
# x       y50mm   y70mm   y90mm   y120mm
1.25      0       0       0       0
3.75      0       0       0       0
6.25      712     480     308     88
8.75      10028   7008    4788    2464
11.25     39468   29256   19084   9536
13.75     53180   40288   26668   12336
16.25     53228   39860   26180   12720
18.75     49920   38348   25020   11948
21.25     47084   35852   23536   11320
23.75     44212   33484   22480   10996
26.25     42444   32824   21724   10788
28.75     42300   31968   21224   10296
31.25     42576   32972   21676   10820
33.75     42924   33232   22412   10788
36.25     45192   34468   23904   11464
38.75     46820   35400   24464   12144
41.25     49116   38100   25780   12740
43.75     50928   40304   27364   13264
46.25     53100   41604   28836   13920
48.75     55664   44036   30700   14888
51.25     57632   46228   32208   16060
53.75     58796   47876   32928   16796
56.25     60204   49820   34624   17572
58.75     61132   50844   36252   17484
61.25     62692   51780   36280   18560
63.75     62736   52820   37696   19140
66.25     64020   53412   37896   19264
68.75     63504   53784   38348   19968
71.25     63140   54436   38916   20052
73.75     62756   55056   39164   20712
76.25     62696   54460   40368   21356
78.75     61844   54148   39712   20848
81.25     60924   53800   40396   20844
83.75     60564   54112   39956   20784
86.25     59652   53032   40252   21468
88.75     58164   52804   39116   21544
91.25     56724   52196   39840   21080
93.75     56216   52216   39388   21048
96.25     54764   51180   39212   21288
98.75     53832   50512   38204   21164
101.25    51944   49220   38108   20808
103.75    50992   49192   38008   21360
106.25    50312   47612   38276   20820
108.75    48692   46952   37568   20780
111.25    48040   46596   36844   21336
113.75    46788   46716   36052   20560
116.25    45984   45036   35580   20660
118.75    43492   44668   35680   20220
121.25    42732   42824   35076   20496
123.75    42424   42240   34808   19956
126.25    40256   41768   33288   19608
128.75    39452   40432   33300   19428
131.25    38688   40004   32752   19684
133.75    38040   39180   33200   19220
136.25    36580   38356   31932   18900
138.75    35504   37252   30980   19264
141.25    34268   36008   30712   18924
143.75    33596   35364   29936   18744
146.25    33388   35072   29992   18404
148.75    31804   34472   29216   18308
151.25    31904   33736   28492   17292
153.75    30860   33136   28304   17768
156.25    29352   32012   28128   17844
158.75    28772   31808   27136   17400
161.25    27856   30264   26712   17600
163.75    27468   30104   26572   17508
166.25    27012   29288   25668   16976
168.75    26468   27916   25556   16588
171.25    25404   27936   25624   16284
173.75    24640   26512   25120   16532
176.25    24428   26452   24164   16084
178.75    23120   26820   23720   15584
181.25    22984   25528   23076   15440
183.75    22132   25000   22932   15432
186.25    21596   24580   22484   15192
188.75    21196   24252   22060   15088
191.25    20472   23412   21956   14616
193.75    20228   22948   21120   14768
196.25    19288   22528   21096   14512
198.75    18764   21800   20376   14448
201.25    18728   21548   20100   14280
203.75    17656   21264   19588   13980
206.25    17436   20492   19552   13604
208.75    17312   20308   18592   13032
211.25    16836   20276   18720   13236
213.75    16100   19212   18312   12680
216.25    16064   18992   17516   12896
218.75    15644   18276   17348   12532
221.25    15884   18096   17496   12616
223.75    15112   17756   17068   12060
226.25    14820   17332   16880   12396
228.75    14704   17028   16424   11776
231.25    14268   16848   16216   11700
233.75    13904   15800   15560   11056
236.25    13624   15908   15524   11348
238.75    13408   15728   15196   11244
241.25    12832   15196   14640   11212
243.75    12940   14748   14908   11040
246.25    12284   15088   14020   10772
248.75    12580   14472   13748   10488
Overflow  741976  805892  797564  658096
