# Supplementary material for: Design of a novel instrument for active neutron interrogation of artillery shells
Source: PLoS One. 2017 Dec 6;12(12):e0188959. doi: 10.1371/journal.pone.0188959 (PMC5718418; doi:10.1371/journal.pone.0188959)
Supplement: S1 File — All original data for the figures and results presented in this paper, tabulated. Each figure or subfigure corresponds to a file labeled with the figure’s number within the archive file. (ZIP) [file pone.0188959.s002.zip › fig4d.txt]

# Figure 4d
# x       y50mm   	   y70mm        y90mm   	 y120mm
1.25      0            0            0            0
3.75      0            0            0            0
6.25      1100         704          500          136
8.75      15156        10096        6764         3200
11.25     48940        35244        22804        11176
13.75     65320        48012        31068        14260
16.25     65776        47852        31044        14880
18.75     63560        47000        30236        14284
21.25     62536        45796        29680        14236
23.75     62260        45560        30172        14448
26.25     62904        46960        30592        14760
28.75     64808        47472        30784        14708
31.25     65624        49280        32168        15552
33.75     66920        49540        32716        15364
36.25     69516        51104        34476        16344
38.75     70824        51876        34884        16940
41.25     72996        54800        36180        17592
43.75     74808        56540        37732        18236
46.25     76824        57864        38868        18660
48.75     79328        60116        40924        19604
51.25     80904        61832        42444        20948
53.75     82124        64180        42804        21440
56.25     83412        65332        44156        22140
58.75     83748        66072        45992        22068
61.25     85416        66808        45716        23064
63.75     84520        67552        46872        23736
66.25     85480        68576        47156        23200
68.75     84748        68544        47628        24372
71.25     84036        69408        47908        24376
73.75     83404        69136        47964        25020
76.25     83636        68892        49332        25792
78.75     82548        67936        48812        25100
81.25     81136        67720        49324        25096
83.75     80548        67996        48844        25028
86.25     79152        66812        49128        25648
88.75     78392        66396        48068        25840
91.25     76296        66396        48456        24984
93.75     76324        66616        48524        25224
96.25     74864        65232        48364        25524
98.75     72860        64632        47108        25508
101.25    71624        63224        46820        25024
103.75    70296        62904        47744        25768
106.25    70276        61664        47560        25240
108.75    68720        60820        46956        25556
111.25    68380        60928        46100        25912
113.75    66780        61236        45852        25056
116.25    65484        59472        45248        25120
118.75    63044        59572        45660        24860
121.25    62596        57604        44696        25248
123.75    62140        57316        44820        24736
126.25    60596        56848        43340        24528
128.75    58744        55244        43820        24488
131.25    58372        54896        42684        24612
133.75    57664        54124        43508        24196
136.25    56208        53852        42388        24060
138.75    54996        52924        41420        24504
141.25    54228        51412        41532        24292
143.75    53700        50548        40492        23888
146.25    53048        50980        40852        24144
148.75    52116        50440        40208        24064
151.25    52020        49368        39428        22764
153.75    51016        49028        39844        23560
156.25    49420        47744        39224        23444
158.75    48388        47744        38292        22964
161.25    47452        46308        37884        23344
163.75    47704        46384        38176        23136
166.25    46796        45948        37172        22928
168.75    46776        44492        36828        22504
171.25    44984        43476        37264        22684
173.75    44212        42716        36880        22460
176.25    44196        42388        35856        22012
178.75    42876        43116        35600        21680
181.25    42388        41800        35112        21432
183.75    41536        41452        34496        21852
186.25    40840        40656        34180        21432
188.75    41140        40596        33576        21464
191.25    40164        39724        33744        21200
193.75    39340        38944        33324        21004
196.25    38624        38508        32724        20724
198.75    37656        38184        32672        21068
201.25    37692        37404        32576        20760
203.75    36368        37076        31468        20400
206.25    36540        36356        31840        20000
208.75    35840        36656        30720        19528
211.25    35552        36628        31232        19904
213.75    34960        35248        30508        19628
216.25    34924        34876        30168        19436
218.75    33864        34476        29600        19560
221.25    34300        34220        29884        19304
223.75    33052        33888        29220        19056
226.25    32588        33176        28784        19352
228.75    32948        33008        28760        18544
231.25    31980        32976        28216        18204
233.75    32076        31724        27984        17732
236.25    31520        31172        27468        18288
238.75    31116        31216        27384        18012
241.25    30232        30772        26808        18036
243.75    30400        30336        27472        18036
246.25    29544        30300        25944        17708
248.75    29524        29592        25576        17516
Overflow  3.03031e+06  2.98218e+06  2.61282e+06  1.84741e+06
