# Supplementary material for: Design of a novel instrument for active neutron interrogation of artillery shells
Source: PLoS One. 2017 Dec 6;12(12):e0188959. doi: 10.1371/journal.pone.0188959 (PMC5718418; doi:10.1371/journal.pone.0188959)
Supplement: S1 File — All original data for the figures and results presented in this paper, tabulated. Each figure or subfigure corresponds to a file labeled with the figure’s number within the archive file. (ZIP) [file pone.0188959.s002.zip › fig4e.txt]

# Figure 4e
# x       y50mm   y70mm   y90mm   y120mm
4         2604    1628    1152    440
12        154376  111632  72548   34368
20        202804  148632  96120   46196
28        205088  151892  99660   47568
36        220372  162712  108408  51716
44        240100  181180  121048  58576
52        260184  199892  135188  66656
60        269628  212872  146388  72784
68        271748  219280  151872  76404
76        266272  220364  155992  80928
84        256424  215928  156792  81036
92        245520  212268  154780  80648
100       231336  204512  151684  81652
108       222180  196228  150540  81800
116       208716  192684  145960  80252
124       197012  182988  141732  79580
132       185648  174560  138108  77700
140       175424  167452  132448  77712
148       167580  160672  128728  76120
156       159588  154400  125532  74380
164       150948  147660  120532  73900
172       144644  138564  118312  72008
180       136504  135328  112828  69576
188       130728  129656  108400  68464
196       123860  123484  105416  66976
204       118024  118140  102152  64996
212       112912  114836  98512   62956
220       108912  110564  94876   61892
228       104292  105960  91580   60324
236       101180  100600  88692   57540
244       96136   97348   85652   57240
252       92600   93932   80884   55480
260       90608   90356   80680   52888
268       86476   87700   76400   51920
276       82704   82868   73716   50672
284       80040   81068   70988   48652
292       76804   77520   68620   47256
300       73976   75552   65468   46136
308       71876   72560   63680   45528
316       70692   69300   62540   42800
324       67088   68600   60360   41952
332       63896   64972   57328   40548
340       63336   62544   56432   39252
348       60088   60908   53532   38048
356       58372   58824   52768   36660
364       57040   56964   49436   35492
372       55576   54588   48728   34328
380       53484   53752   47916   34008
388       52456   51364   46036   32940
396       49400   50956   43892   31476
404       48448   48340   42692   30332
412       46752   46936   41792   29956
420       46688   45608   39440   29232
428       45312   44424   39360   27904
436       43156   42272   37624   26832
444       41380   40324   36088   26656
452       40404   40276   35696   25540
460       40240   39164   35460   24460
468       38896   37204   33224   23872
476       36636   36460   32004   23468
484       36044   35828   31416   22352
492       34704   34332   30284   21988
500       33476   34088   29792   21356
508       33000   32780   28540   20120
516       31688   31196   27204   19976
524       30612   30596   26596   19520
532       29992   29828   25588   19196
540       29576   28600   25344   18104
548       28620   26936   24336   17544
556       27604   27220   23332   16888
564       27512   26460   23076   16628
572       26628   25484   22036   16072
580       25480   25008   21332   15776
588       24620   23284   21496   14732
596       24092   23380   20584   15072
604       23404   22572   19812   14056
612       22544   22084   19464   13856
620       22016   22000   18532   13220
628       21508   21056   17812   13416
636       21436   20416   17644   12848
644       20616   19728   17048   12340
652       19636   19048   16872   11792
660       19168   18604   16596   11668
668       18760   18252   15168   11016
676       17572   18004   15552   10808
684       17920   17252   15048   10692
692       17240   16776   14164   10424
700       16824   15924   13816   10216
708       16436   15728   13724   9460
716       15772   15416   13500   9188
724       15092   14788   12800   9296
732       15160   14156   12304   8796
740       14800   13752   11924   8804
748       13788   13532   11264   8464
756       13556   13192   11372   8016
764       13424   12744   11016   7916
772       12948   12280   11256   7904
780       12576   11900   10484   7480
788       12616   11976   10320   7676
796       12200   11588   10272   7116
804       12180   11372   9824    6836
812       11560   10856   9284    6688
820       11076   10360   8912    6568
828       10724   10528   8784    6016
836       10480   9884    8600    6224
844       10252   10068   8320    6232
852       9908    9584    8492    5648
860       9988    9220    8028    5560
868       9436    9164    7784    5388
876       9140    8924    7572    5404
884       9172    8316    7432    5172
892       8600    8208    7088    5324
900       8372    8020    6948    4828
908       8212    8200    6836    4892
916       8380    7652    6484    4628
924       7636    7528    6344    4480
932       7464    7400    6152    4432
940       7332    6972    6548    4156
948       7256    6824    5976    4428
956       7128    6600    5520    4016
964       6856    6484    5612    3884
972       6860    6036    5512    3584
980       6460    6564    5428    3924
988       6580    6056    5104    3608
996       6160    5676    4884    3452
1004      6060    5580    4892    3564
1012      5836    5284    4816    3508
1020      5732    5580    4832    3280
1028      5512    5084    4452    3284
1036      5416    5176    4120    3184
1044      5396    5068    4328    2968
1052      5336    4624    4104    3232
1060      5076    4896    3700    2852
1068      4892    4496    3800    2856
1076      5004    4508    4004    2812
1084      4524    4280    3880    2588
1092      4464    4276    3468    2436
1100      4344    4252    3608    2448
1108      4212    3932    3484    2348
1116      4152    3684    3368    2400
1124      4200    3788    3360    2412
1132      4016    3656    3152    2076
1140      4004    3524    2976    2296
1148      3692    3720    2924    2060
1156      3612    3284    2816    2132
1164      3512    3536    2808    1936
1172      3332    3120    2688    2036
1180      3260    2964    2668    1904
1188      3440    3108    2548    1824
1196      3336    3092    2696    1804
1204      3120    3016    2576    1680
1212      3016    2812    2308    1704
1220      3016    2664    2280    1768
1228      2788    2704    2344    1480
1236      3004    2536    2420    1564
1244      2684    2504    2160    1584
1252      2620    2584    1972    1528
1260      2420    2292    2140    1320
1268      2572    2320    2036    1300
1276      2264    2384    1916    1464
1284      2404    2232    1820    1364
1292      2328    2172    1596    1292
1300      2204    2092    1940    1252
1308      2284    2148    1628    1140
1316      2128    2044    1656    1148
1324      2008    1904    1620    1084
1332      2004    2044    1652    1072
1340      1916    1900    1584    1064
1348      2020    1780    1668    1088
1356      1852    1760    1516    1024
1364      1964    1788    1220    1084
1372      1792    1620    1508    996
1380      1672    1556    1412    856
1388      1612    1664    1328    972
1396      1656    1620    1388    852
1404      1508    1500    1092    844
1412      1472    1452    1320    864
1420      1416    1384    1296    776
1428      1544    1216    1144    884
1436      1424    1332    1132    752
1444      1432    1244    1088    752
1452      1400    1224    1176    692
1460      1280    1228    1064    784
1468      1280    1204    1000    708
1476      1312    1068    1004    700
1484      1152    1260    828     692
1492      1072    1076    924     676
1500      1172    1120    880     740
1508      1072    1236    920     524
1516      1192    1004    960     612
1524      1048    1068    828     564
1532      1084    916     736     592
1540      984     1024    728     568
1548      1020    916     796     508
1556      960     896     880     528
1564      984     852     736     516
1572      992     860     688     536
1580      928     832     764     440
1588      924     832     760     432
1596      860     808     644     452
1604      856     704     564     484
1612      892     736     624     396
1620      748     724     660     432
1628      796     708     672     436
1636      644     652     616     404
1644      596     692     548     436
1652      696     668     496     364
1660      676     620     612     392
1668      704     728     492     384
1676      736     548     428     392
1684      576     572     500     332
1692      676     580     484     300
1700      616     624     436     360
1708      580     564     436     288
1716      580     560     412     264
1724      496     536     452     292
1732      532     428     360     308
1740      572     488     408     332
1748      524     480     432     340
1756      512     468     372     336
1764      484     404     364     252
1772      532     408     400     276
1780      424     420     384     260
1788      380     388     308     264
1796      460     464     332     236
1804      460     336     380     200
1812      448     408     312     236
1820      440     412     348     224
1828      368     404     312     204
1836      400     384     324     204
1844      316     308     296     220
1852      396     352     280     180
1860      428     300     384     156
1868      296     296     308     180
1876      380     316     232     168
1884      272     296     256     160
1892      292     280     228     224
1900      364     312     260     172
1908      340     256     256     144
1916      308     276     248     204
1924      304     232     248     196
1932      236     232     228     148
1940      248     272     252     160
1948      232     272     180     200
1956      264     232     228     156
1964      260     204     184     120
1972      264     260     200     172
1980      216     176     196     140
1988      228     160     156     136
1996      304     256     180     152
Overflow  9008    8608    7156    4944
