# Supplementary material for: Design of a novel instrument for active neutron interrogation of artillery shells
Source: PLoS One. 2017 Dec 6;12(12):e0188959. doi: 10.1371/journal.pone.0188959 (PMC5718418; doi:10.1371/journal.pone.0188959)
Supplement: S1 File — All original data for the figures and results presented in this paper, tabulated. Each figure or subfigure corresponds to a file labeled with the figure’s number within the archive file. (ZIP) [file pone.0188959.s002.zip › fig5.txt]

#Figure 5
# x	ypoly-empty	ytef-empty	ypoly-shell	ytef-shell
0.0064	2308	51	2435	129
0.0192	3490	40	3792	210
0.032	3203	54	3719	192
0.0448	2508	37	3145	153
0.0576	2008	30	2515	126
0.0704	1510	34	1799	132
0.0832	1025	21	1428	99
0.096	770	22	1031	89
0.1088	556	26	769	82
0.1216	429	21	525	65
0.1344	282	17	353	47
0.1472	215	14	315	50
0.16	199	15	245	48
0.1728	150	14	169	36
0.1856	125	19	168	25
0.1984	100	10	139	25
0.2112	90	11	119	29
0.224	96	12	92	29
0.2368	73	9	100	22
0.2496	69	10	92	17
0.2624	65	11	93	29
0.2752	67	7	94	22
0.288	54	11	88	24
0.3008	56	12	69	21
0.3136	46	14	48	16
0.3264	40	9	68	17
0.3392	41	11	55	26
0.352	38	8	38	15
0.3648	36	8	56	20
0.3776	41	12	37	22
0.3904	41	12	58	23
0.4032	43	9	49	18
0.416	35	4	39	17
0.4288	26	8	67	24
0.4416	30	8	45	21
0.4544	31	11	43	13
0.4672	32	6	41	18
0.48	31	5	49	14
0.4928	25	4	40	12
0.5056	28	7	51	18
0.5184	27	5	42	12
0.5312	33	11	31	7
0.544	28	8	32	16
0.5568	25	6	41	9
0.5696	29	6	51	14
0.5824	21	9	31	14
0.5952	18	4	31	10
0.608	27	4	26	15
0.6208	20	1	30	9
0.6336	20	3	38	19
0.6464	26	11	33	18
0.6592	25	1	35	10
0.672	19	4	21	10
0.6848	26	6	23	20
0.6976	17	3	24	8
0.7104	19	2	27	20
0.7232	23	3	30	7
0.736	17	7	26	4
0.7488	17	5	26	9
0.7616	17	7	24	13
0.7744	21	8	29	6
0.7872	17	2	22	13
0.8	15	8	29	12
0.8128	23	4	22	9
0.8256	20	6	20	15
0.8384	12	3	15	8
0.8512	17	1	29	10
0.864	19	8	14	9
0.8768	14	4	20	7
0.8896	19	3	24	8
0.9024	20	4	25	16
0.9152	23	5	12	7
0.928	16	7	17	8
0.9408	18	7	17	6
0.9536	21	7	25	9
0.9664	18	3	22	6
0.9792	19	3	22	8
0.992	14	10	21	9
Overflow	2	1	3	2
