# Supplementary material for: Design of a novel instrument for active neutron interrogation of artillery shells
Source: PLoS One. 2017 Dec 6;12(12):e0188959. doi: 10.1371/journal.pone.0188959 (PMC5718418; doi:10.1371/journal.pone.0188959)
Supplement: S1 File — All original data for the figures and results presented in this paper, tabulated. Each figure or subfigure corresponds to a file labeled with the figure’s number within the archive file. (ZIP) [file pone.0188959.s002.zip › fig6.txt]

# Figure 6
#x	y
0.012	86753.7
0.036	3696.33
0.06	2290.67
0.084	2551
0.108	5370.67
0.132	114362
0.156	535
0.18	363
0.204	2393
0.228	22926.3
0.252	1320.33
0.276	3989.67
0.3	1676.33
0.324	3334.67
0.348	250163
0.372	44992
0.396	468
0.42	26009.7
0.444	243.667
0.468	1236.33
0.492	289
0.516	1139.33
0.54	345.333
0.564	24515
0.588	6208.67
0.612	8771.67
0.636	1114.33
0.66	8228.33
0.684	124467
0.708	8656
0.732	2736.33
0.756	4810.67
0.78	712.333
0.804	51492.7
0.828	8942.67
0.852	622361
0.876	12859.7
0.9	50011.7
0.924	23026.7
0.948	908.667
0.972	1624.67
0.996	2794.67
1.02	47843.7
1.044	2805.67
1.068	1304.67
1.092	877.667
1.116	6730.67
1.14	233.333
1.164	927.667
1.188	10586.3
1.212	4725.33
1.236	12985.3
1.26	73993.3
1.284	5371
1.308	15241.3
1.332	9245.33
1.356	32366
1.38	8352.67
1.404	4441
1.428	6785
1.452	7683.67
1.476	1099.67
1.5	4657.33
1.524	114
1.548	107.333
1.572	159.667
1.596	2057.67
1.62	145414
1.644	8108.33
1.668	20642.3
1.692	12754.3
1.716	181213
1.74	171.333
1.764	3115.33
1.788	184.667
1.812	9336
1.836	7025.33
1.86	5154.33
1.884	11265.7
1.908	4647.33
1.932	10131.7
1.956	7664
1.98	14047.7
2.004	2545.67
2.028	2765.33
2.052	4658.67
2.076	22502.3
2.1	17118
2.124	21536.3
2.148	9440
2.172	5344.67
2.196	21317
2.22	316404
2.244	2906
2.268	8979.33
2.292	111.667
2.316	92.3333
2.34	4475.67
2.364	73.3333
2.388	8116.33
2.412	6812.33
2.436	3006.67
2.46	9639
2.484	5071
2.508	4807.33
2.532	14471.7
2.556	1143
2.58	5293.67
2.604	2764.67
2.628	4676.67
2.652	1541
2.676	13395
2.7	10993.7
2.724	44475
2.748	25863
2.772	2419
2.796	1130
2.82	7394.67
2.844	20406
2.868	15058
2.892	154.333
2.916	153.333
2.94	5347.67
2.964	14118.3
2.988	127.333
3.012	5049.67
3.036	8240
3.06	5161.33
3.084	3038
3.108	17665.3
3.132	136.667
3.156	5262
3.18	18053.7
3.204	701
3.228	16968
3.252	171.333
3.276	33906.3
3.3	8035
3.324	4090.33
3.348	9069.33
3.372	2214.67
3.396	203.333
3.42	41919.3
3.444	42425
3.468	89
3.492	821
3.516	7454
3.54	7346.33
3.564	1051.67
3.588	106.333
3.612	1403.33
3.636	5220
3.66	4243.33
3.684	11605.3
3.708	1931.33
3.732	5550
3.756	100
3.78	3356.67
3.804	1286.33
3.828	95.6667
3.852	13017
3.876	1382.33
3.9	1202.33
3.924	34752.7
3.948	3534.67
3.972	2981
3.996	1839.33
4.02	542
4.044	69.6667
4.068	5748.67
4.092	260.333
4.116	79
4.14	1934.67
4.164	89.6667
4.188	4878.33
4.212	100068
4.236	125.333
4.26	94.6667
4.284	6546
4.308	772.667
4.332	4861.67
4.356	104
4.38	4466.67
4.404	42896
4.428	3518.67
4.452	16131.3
4.476	459
4.5	14515
4.524	1282.67
4.548	2394.67
4.572	73.6667
4.596	7692
4.62	2503
4.644	88
4.668	13042.7
4.692	2997.33
4.716	9332
4.74	2134.33
4.764	126.667
4.788	366
4.812	53468.7
4.836	6278.33
4.86	2666.33
4.884	470.333
4.908	3966.67
4.932	80.3333
4.956	30969.7
4.98	58.3333
5.004	1072
5.028	60
5.052	16400.7
5.076	53
5.1	184.667
5.124	53.3333
5.148	55.6667
5.172	1359.33
5.196	63.3333
5.22	867
5.244	293.333
5.268	16944.7
5.292	12017
5.316	7090.67
5.34	45.6667
5.364	80
5.388	1657
5.412	335.333
5.436	50.3333
5.46	53
5.484	7431
5.508	3285
5.532	11174.3
5.556	6106.33
5.58	65.6667
5.604	850.333
5.628	45
5.652	65.6667
5.676	57.6667
5.7	1762.33
5.724	13784.3
5.748	4805.67
5.772	44.3333
5.796	4998.33
5.82	52.6667
5.844	656.333
5.868	67.6667
5.892	5284.67
5.916	250712
5.94	126.667
5.964	52.3333
5.988	5714
6.012	256782
6.036	1019
6.06	140
6.084	95
6.108	1384.67
6.132	3212.33
6.156	2374
6.18	121.333
6.204	114.333
6.228	2125
6.252	126
6.276	7517.67
6.3	2066.67
6.324	10506.3
6.348	272.667
6.372	29092.7
6.396	181
6.42	1268.67
6.444	73.3333
6.468	67
6.492	73.6667
6.516	4746
6.54	4200
6.564	62.3333
6.588	1948
6.612	1051
6.636	77
6.66	73.6667
6.684	64.3333
6.708	11714.3
6.732	3195.33
6.756	59.3333
6.78	68
6.804	74
6.828	2734.67
6.852	149
6.876	86.3333
6.9	95.6667
6.924	75
6.948	59.3333
6.972	7215
6.996	62
7.02	68.6667
7.044	70.3333
7.068	75.3333
7.092	55
7.116	49.6667
7.14	65
7.164	518
7.188	2671.33
7.212	72
7.236	2789
7.26	7906.67
7.284	155804
7.308	5397.67
7.332	40.6667
7.356	172.333
7.38	175
7.404	34.3333
7.428	44
7.452	49.3333
7.476	51.3333
7.5	241.667
7.524	534.667
7.548	687.333
7.572	853.667
7.596	1689
7.62	754576
7.644	2.23856e+06
7.668	423.333
7.692	142.333
7.716	38
7.74	61.3333
7.764	209
7.788	76
7.812	14.3333
7.836	11.6667
7.86	17.6667
7.884	21
7.908	180.667
7.932	107.333
7.956	8.66667
7.98	9.33333
8.004	13
8.028	15.3333
8.052	13
8.076	24.6667
8.1	21.6667
8.124	20
8.148	40.3333
8.172	124.667
8.196	73.3333
8.22	118.667
8.244	162
8.268	159
8.292	142.333
8.316	2481.67
8.34	62.6667
8.364	8058
8.388	17.3333
8.412	21
8.436	18.6667
8.46	18.3333
8.484	17.3333
8.508	13.6667
8.532	15.3333
8.556	14.3333
8.58	55
8.604	123
8.628	98.6667
8.652	27
8.676	22.3333
8.7	21.6667
8.724	23.6667
8.748	24.3333
8.772	22.3333
8.796	27.3333
8.82	26.6667
8.844	47.6667
8.868	79
8.892	16619.7
8.916	12.6667
8.94	16.3333
8.964	11.3333
8.988	13.3333
9.012	15
9.036	146.667
9.06	16.6667
9.084	16
9.108	17.6667
9.132	15.6667
9.156	943
9.18	19
9.204	22.3333
9.228	1522.33
9.252	397.667
9.276	392
9.3	189076
9.324	44.6667
9.348	22.3333
9.372	13
9.396	28
9.42	55.3333
9.444	34
9.468	25.6667
9.492	25.3333
9.516	24.3333
9.54	28.3333
9.564	41.3333
9.588	21.3333
9.612	14
9.636	10.6667
9.66	9.66667
9.684	13
9.708	12.3333
9.732	9
9.756	45.6667
9.78	15.6667
9.804	14.3333
9.828	12
9.852	16.6667
9.876	13
9.9	20.3333
9.924	92
9.948	18
9.972	10.3333
9.996	6
10.02	7.33333
10.044	15812.7
10.068	37.3333
10.092	8.66667
10.116	7.33333
10.14	7.66667
10.164	8.33333
10.188	8.33333
10.212	7
10.236	7.33333
10.26	7
10.284	13
10.308	4
10.332	2
10.356	2.33333
10.38	1.33333
10.404	1
10.428	0
10.452	0
10.476	0
10.5	0
10.524	0.666667
10.548	0
10.572	13
10.596	7.33333
10.62	0
10.644	0
10.668	0.333333
10.692	6.33333
10.716	0
10.74	0.333333
10.764	0
10.788	0
10.812	0
10.836	31945.7
10.86	0.333333
10.884	0
10.908	0
10.932	0
10.956	0
10.98	0
11.004	0
11.028	0
11.052	0
11.076	0
11.1	0
11.124	0
11.148	0
11.172	0
11.196	0
11.22	0.333333
11.244	0
11.268	0
11.292	0.333333
11.316	0
11.34	0
11.364	0
11.388	0
11.412	0
11.436	0
11.46	0
11.484	0
11.508	0
11.532	0
11.556	0
11.58	0
11.604	0
11.628	0
11.652	0
11.676	0
11.7	0
11.724	0
11.748	0
11.772	0
11.796	0
11.82	0
11.844	0
11.868	0
11.892	0
11.916	0
11.94	0
11.964	0
11.988	0
Overflow	0.666667
