# Supplementary material for: Design of a novel instrument for active neutron interrogation of artillery shells
Source: PLoS One. 2017 Dec 6;12(12):e0188959. doi: 10.1371/journal.pone.0188959 (PMC5718418; doi:10.1371/journal.pone.0188959)
Supplement: S1 File — All original data for the figures and results presented in this paper, tabulated. Each figure or subfigure corresponds to a file labeled with the figure’s number within the archive file. (ZIP) [file pone.0188959.s002.zip › fig7.txt]

#Figure7
# x	yall	yobject
Underflow	0	0
0.012	0	0
0.036	0	0
0.06	0	0
0.084	0.333333	0
0.108	0.333333	0
0.132	3.66667	0
0.156	6	0
0.18	8.66667	0
0.204	12.3333	0
0.228	12.6667	0.333333
0.252	15	1.33333
0.276	22.3333	1.33333
0.3	27	2
0.324	27.6667	3
0.348	30.6667	1.33333
0.372	30.3333	2.66667
0.396	32	3
0.42	37.6667	3
0.444	42.3333	3.33333
0.468	46	1
0.492	36.6667	3
0.516	192	3
0.54	42	3
0.564	30.6667	0.666667
0.588	32.6667	3.66667
0.612	32.6667	4
0.636	35	3
0.66	28.6667	1.33333
0.684	29.3333	1
0.708	30	3.33333
0.732	33.3333	3.66667
0.756	34	1.33333
0.78	31	2
0.804	30	2.33333
0.828	30	3.66667
0.852	30.6667	6.66667
0.876	31.3333	1.66667
0.9	25.3333	2.33333
0.924	29	2
0.948	20	2.33333
0.972	29	1.33333
0.996	26.6667	2.66667
1.02	25	2.66667
1.044	22	1.66667
1.068	24	2
1.092	21.6667	2.33333
1.116	24.6667	3
1.14	22	2.33333
1.164	18	2.33333
1.188	24.3333	1.66667
1.212	19.3333	2.33333
1.236	22	2
1.26	18	1.66667
1.284	19.6667	2.33333
1.308	23.6667	2.66667
1.332	21	2
1.356	19.3333	2.33333
1.38	18.3333	1
1.404	23.3333	3.33333
1.428	20	0.666667
1.452	17.6667	1.66667
1.476	16.3333	1.33333
1.5	21.6667	2.66667
1.524	18	1.33333
1.548	23	1.33333
1.572	14.3333	0.666667
1.596	19.3333	3.33333
1.62	21.3333	4
1.644	17	3
1.668	21.3333	2
1.692	17.6667	2
1.716	16.6667	3.66667
1.74	16.6667	2.33333
1.764	15.3333	1.66667
1.788	15.3333	0.333333
1.812	17.3333	1
1.836	12.6667	2
1.86	11.3333	2
1.884	18.3333	1.66667
1.908	19.3333	2.33333
1.932	11	0.333333
1.956	22.3333	2.33333
1.98	14	1.66667
2.004	11.3333	2
2.028	15	0.666667
2.052	14	1.66667
2.076	13.6667	2.33333
2.1	14.6667	1.66667
2.124	14.3333	1.66667
2.148	14.3333	2
2.172	15	2.33333
2.196	12.6667	1
2.22	469.667	8
2.244	4.33333	2
2.268	2.66667	0.666667
2.292	3.66667	1.33333
2.316	2.33333	1
2.34	2.66667	0.333333
2.364	5	1
2.388	5.33333	1
2.412	2	1.33333
2.436	1.66667	0.666667
2.46	4.66667	0.333333
2.484	4.66667	1
2.508	2.33333	1.33333
2.532	5	2.33333
2.556	2.66667	0.666667
2.58	3	0
2.604	4	1.33333
2.628	3.66667	0.666667
2.652	2.33333	1.33333
2.676	2.33333	1.33333
2.7	2.66667	1.66667
2.724	6.66667	3
2.748	3.66667	0.666667
2.772	3	2
2.796	1.66667	1
2.82	3.33333	0.666667
2.844	1.66667	0.666667
2.868	1.66667	0.666667
2.892	3	0.666667
2.916	2.66667	1.33333
2.94	2.66667	0.333333
2.964	4.66667	1.33333
2.988	3.33333	0.666667
3.012	3	0.333333
3.036	4.66667	0.666667
3.06	1.33333	0.666667
3.084	1.33333	0.666667
3.108	2.66667	1
3.132	3.33333	2
3.156	3.33333	0.666667
3.18	3	1
3.204	2.33333	1
3.228	3	1.33333
3.252	1.33333	1
3.276	3.66667	2
3.3	3.33333	1
3.324	2.33333	0.666667
3.348	2.66667	1.33333
3.372	2.33333	0.333333
3.396	3.33333	1
3.42	4.33333	1.66667
3.444	4.33333	2.33333
3.468	1.66667	0
3.492	2.66667	1.66667
3.516	2.33333	1
3.54	2.66667	0.333333
3.564	1.33333	0
3.588	4.66667	1.66667
3.612	2.33333	0.666667
3.636	2.33333	0.333333
3.66	0.666667	0
3.684	3.33333	0.666667
3.708	2	0.333333
3.732	1.66667	0
3.756	2	0
3.78	3.33333	1
3.804	2.33333	0.333333
3.828	3	0.333333
3.852	1.66667	1
3.876	2.66667	1.33333
3.9	2.33333	0
3.924	3.66667	2.33333
3.948	1.33333	0
3.972	2.33333	0.333333
3.996	1.66667	1
4.02	2.33333	1
4.044	2.33333	0.666667
4.068	1.33333	0.333333
4.092	2	1.33333
4.116	1.33333	0.666667
4.14	2.66667	1.33333
4.164	1.33333	0
4.188	1.66667	1
4.212	5	4
4.236	1.66667	0.666667
4.26	2.33333	0.666667
4.284	1	0.666667
4.308	1.33333	0.333333
4.332	3.33333	0.333333
4.356	1.33333	0.666667
4.38	1.66667	0.333333
4.404	3.66667	2.66667
4.428	1.33333	0.666667
4.452	2.66667	0.333333
4.476	0.666667	0.333333
4.5	2	1.33333
4.524	2.33333	2
4.548	1.33333	1.33333
4.572	2.66667	1.33333
4.596	2.33333	1
4.62	0.666667	0
4.644	2	1
4.668	1.33333	0.666667
4.692	2	0
4.716	2	0.666667
4.74	3.66667	1.33333
4.764	1.33333	0
4.788	1	1
4.812	3	1.66667
4.836	1	0
4.86	1	0.333333
4.884	1.66667	0.666667
4.908	1	0.333333
4.932	1.33333	0.666667
4.956	11.6667	2.33333
4.98	2	1.33333
5.004	1.33333	0
5.028	1	0.666667
5.052	4.33333	1.33333
5.076	1	0.666667
5.1	2	0.666667
5.124	1.66667	0.333333
5.148	0.333333	0
5.172	1.33333	0
5.196	1	0.333333
5.22	1.66667	0.333333
5.244	2.66667	1
5.268	3	2
5.292	1.33333	0.333333
5.316	2	0.666667
5.34	1.66667	1
5.364	2	0.333333
5.388	1.33333	0
5.412	3	0.333333
5.436	2	1.33333
5.46	2	0.666667
5.484	1.33333	0.333333
5.508	1.66667	0.666667
5.532	1.66667	1.66667
5.556	1	0.333333
5.58	0.666667	0
5.604	0.666667	0
5.628	2.66667	0.666667
5.652	1.66667	0
5.676	1.66667	0.666667
5.7	1	0.333333
5.724	1.66667	1
5.748	0.666667	0.666667
5.772	0.333333	0
5.796	3.66667	3
5.82	1.33333	1
5.844	2	0.666667
5.868	0.333333	0
5.892	1.33333	1
5.916	9.33333	9
5.94	0	0
5.964	1	0
5.988	0.666667	0.333333
6.012	14.3333	12
6.036	0.333333	0.333333
6.06	1	0.333333
6.084	1	0.333333
6.108	2.33333	0.666667
6.132	0.666667	0.333333
6.156	1	0.333333
6.18	0.333333	0
6.204	0.666667	0.333333
6.228	1.66667	0.333333
6.252	2	0
6.276	1.33333	1.33333
6.3	1.66667	1
6.324	2.33333	2
6.348	2	1
6.372	2	1.33333
6.396	2	0
6.42	1	0.333333
6.444	0	0
6.468	0.666667	0.333333
6.492	0.333333	0.333333
6.516	0.666667	0.666667
6.54	0.666667	0
6.564	1.33333	0.666667
6.588	2.33333	1.33333
6.612	4	0
6.636	1.33333	0.666667
6.66	1	0.666667
6.684	4.33333	0
6.708	1	0.333333
6.732	2.33333	0.666667
6.756	0	0
6.78	1.66667	0
6.804	0.333333	0.333333
6.828	0.666667	0.666667
6.852	1	0
6.876	0.333333	0.333333
6.9	1	1
6.924	0.333333	0
6.948	0.333333	0
6.972	0.666667	0.666667
6.996	3	0
7.02	0.666667	0.333333
7.044	1	0
7.068	4	0.666667
7.092	2.66667	1
7.116	0.333333	0.333333
7.14	0.333333	0
7.164	0.333333	0
7.188	2.33333	0.666667
7.212	1.33333	1
7.236	0	0
7.26	4.33333	0.666667
7.284	7.66667	6.33333
7.308	6.33333	1.33333
7.332	1	0.333333
7.356	0.666667	0.333333
7.38	2	0.666667
7.404	0.666667	0.333333
7.428	0	0
7.452	0.333333	0.333333
7.476	1.33333	0.666667
7.5	1.33333	1
7.524	0.666667	0.666667
7.548	1.66667	1.33333
7.572	1.66667	0.666667
7.596	0	0
7.62	37	33.3333
7.644	108.667	92
7.668	0.666667	0
7.692	0.666667	0
7.716	15.3333	0
7.74	0.333333	0
7.764	1.33333	0
7.788	0.666667	0
7.812	1.66667	0
7.836	0	0
7.86	0	0
7.884	0	0
7.908	63.6667	0
7.932	0.666667	0
7.956	0	0
7.98	0.333333	0
8.004	0	0
8.028	0	0
8.052	0.333333	0
8.076	0	0
8.1	0	0
8.124	0	0
8.148	0	0
8.172	0	0
8.196	0	0
8.22	0	0
8.244	0	0
8.268	0	0
8.292	0	0
8.316	0.666667	0.666667
8.34	0	0
8.364	0.666667	0.333333
8.388	0	0
8.412	0	0
8.436	0	0
8.46	0	0
8.484	0.333333	0
8.508	0	0
8.532	0.333333	0.333333
8.556	0	0
8.58	0	0
8.604	0	0
8.628	0.333333	0.333333
8.652	0	0
8.676	0	0
8.7	0	0
8.724	0	0
8.748	0	0
8.772	0	0
8.796	0	0
8.82	0	0
8.844	0	0
8.868	0	0
8.892	1.66667	0.333333
8.916	0	0
8.94	0	0
8.964	0	0
8.988	0.666667	0
9.012	0	0
9.036	0	0
9.06	0	0
9.084	0	0
9.108	0	0
9.132	0	0
9.156	0	0
9.18	0	0
9.204	0.333333	0.333333
9.228	0.333333	0.333333
9.252	0	0
9.276	0	0
9.3	10	9.66667
9.324	0	0
9.348	0	0
9.372	0	0
9.396	0.333333	0
9.42	0	0
9.444	0	0
9.468	0	0
9.492	0	0
9.516	0	0
9.54	0	0
9.564	0	0
9.588	0	0
9.612	0	0
9.636	0	0
9.66	0	0
9.684	0	0
9.708	1.66667	0
9.732	0	0
9.756	0	0
9.78	0	0
9.804	0	0
9.828	0	0
9.852	0	0
9.876	0	0
9.9	0	0
9.924	0	0
9.948	0	0
9.972	0	0
9.996	0	0
10.02	0	0
10.044	1	1
10.068	0	0
10.092	0	0
10.116	0	0
10.14	0	0
10.164	0	0
10.188	0	0
10.212	0	0
10.236	0	0
10.26	0	0
10.284	0	0
10.308	0	0
10.332	0	0
10.356	0	0
10.38	0	0
10.404	0	0
10.428	0	0
10.452	0	0
10.476	0	0
10.5	0	0
10.524	0	0
10.548	0	0
10.572	0	0
10.596	0	0
10.62	0	0
10.644	0	0
10.668	0	0
10.692	0	0
10.716	0	0
10.74	0	0
10.764	0	0
10.788	0	0
10.812	0	0
10.836	4.33333	4.33333
10.86	0	0
10.884	0	0
10.908	0	0
10.932	0	0
10.956	0	0
10.98	0	0
11.004	0	0
11.028	0	0
11.052	0	0
11.076	0	0
11.1	0	0
11.124	0	0
11.148	0	0
11.172	0	0
11.196	0	0
11.22	0	0
11.244	0	0
11.268	0	0
11.292	0	0
11.316	0	0
11.34	0	0
11.364	0	0
11.388	0	0
11.412	0	0
11.436	0	0
11.46	0.666667	0
11.484	0	0
11.508	0	0
11.532	0	0
11.556	0	0
11.58	0	0
11.604	0	0
11.628	0	0
11.652	0	0
11.676	0	0
11.7	0	0
11.724	0	0
11.748	0	0
11.772	0	0
11.796	0	0
11.82	0	0
11.844	0	0
11.868	0	0
11.892	0	0
11.916	0	0
11.94	0	0
11.964	0	0
11.988	0	0
Overflow	0	0
