# Supplementary material for: Design of a novel instrument for active neutron interrogation of artillery shells
Source: PLoS One. 2017 Dec 6;12(12):e0188959. doi: 10.1371/journal.pone.0188959 (PMC5718418; doi:10.1371/journal.pone.0188959)
Supplement: S1 File — All original data for the figures and results presented in this paper, tabulated. Each figure or subfigure corresponds to a file labeled with the figure’s number within the archive file. (ZIP) [file pone.0188959.s002.zip › fig8.txt]

# Figure 8
# x	yobject	ywater	yoil	ymoderator	yspacer
0.012	0	0	0	0	0
0.036	0	0	0	0	0
0.06	0	0	0	0	0
0.084	0	0.333333	0	0	0
0.108	0	0	0	0	0
0.132	0	0	0.333333	0	0.666667
0.156	0	0	0.333333	0	0
0.18	0	0.333333	0	0.666667	0
0.204	0	0.666667	0.666667	0	0.666667
0.228	0.333333	0	1.66667	1.33333	1.66667
0.252	1.33333	1.66667	0.666667	2.33333	0.666667
0.276	1.33333	0.666667	2	0.666667	2
0.3	2	1.33333	2.66667	1	1.66667
0.324	3	1	3	1.66667	3
0.348	1.33333	1	1.66667	3	1.66667
0.372	2.66667	1	4	2.66667	1.66667
0.396	3	2.66667	1	1.66667	2.66667
0.42	3	0.666667	3.33333	2.33333	5.33333
0.444	3.33333	2.33333	4.33333	4.33333	5
0.468	1	2.33333	4.66667	3.33333	1.33333
0.492	3	1.33333	4.33333	4.66667	2.33333
0.516	3	1.33333	2.33333	3.33333	2.66667
0.54	3	4	3.33333	4.33333	4.66667
0.564	0.666667	1.66667	3.66667	5.33333	3.66667
0.588	3.66667	1	3.66667	7	2
0.612	4	1.66667	4	3.66667	4.66667
0.636	3	2.33333	5.33333	3.33333	6
0.66	1.33333	1.66667	4.66667	3.66667	3.66667
0.684	1	2.33333	4.66667	3	3.66667
0.708	3.33333	3	4	2.66667	3
0.732	3.66667	1.33333	4.66667	7.33333	4
0.756	1.33333	2.66667	6	6	3.66667
0.78	2	3.66667	2.66667	4.33333	4.33333
0.804	2.33333	2.66667	3.33333	3.33333	3.66667
0.828	3.66667	3	4.33333	3.66667	2
0.852	6.66667	2.33333	3.66667	4	2.66667
0.876	1.66667	2.66667	4	3.33333	4
0.9	2.33333	1	4	4.33333	2
0.924	2	2.33333	2.66667	3.33333	6.66667
0.948	2.33333	1	2	3.66667	2.66667
0.972	1.33333	2.66667	3.66667	5.66667	3.33333
0.996	2.66667	2	5	3.66667	4.33333
1.02	2.66667	1.66667	5.33333	3.66667	4.33333
1.044	1.66667	2.33333	3.66667	3.33333	2.66667
1.068	2	1.66667	5.33333	2.33333	5
1.092	2.33333	1	2	3.66667	3
1.116	3	1.33333	3.33333	4	4.66667
1.14	2.33333	0.666667	4.33333	5	4
1.164	2.33333	1.33333	4.66667	2	3.33333
1.188	1.66667	2.33333	4.33333	3.66667	2.66667
1.212	2.33333	0.333333	3.33333	5.33333	1
1.236	2	0.666667	3.33333	6	3
1.26	1.66667	2	2.66667	2.33333	2
1.284	2.33333	1.33333	1.66667	2	3
1.308	2.66667	2.66667	3.66667	2.66667	5
1.332	2	1.33333	3.33333	2.66667	4
1.356	2.33333	1.33333	2.66667	2.33333	4.33333
1.38	1	2.66667	3.66667	1	3
1.404	3.33333	3	2.33333	3.66667	2
1.428	0.666667	2.33333	4.66667	3	3
1.452	1.66667	1	2.66667	2.66667	5.33333
1.476	1.33333	1	2.33333	3	2.33333
1.5	2.66667	1.33333	3.66667	3	3
1.524	1.33333	1.66667	3.66667	2.33333	3.66667
1.548	1.33333	2.66667	4.66667	4.66667	1.66667
1.572	0.666667	0.666667	3	3.33333	3
1.596	3.33333	1.33333	3	4.33333	2.66667
1.62	4	2	2	3	5
1.644	3	1.66667	2.33333	4.33333	2.66667
1.668	2	1	5	3.33333	4.33333
1.692	2	2	2	4	4
1.716	3.66667	2.33333	2	2.66667	2
1.74	2.33333	0.666667	4	2.33333	4.66667
1.764	1.66667	2	1.66667	3.66667	3
1.788	0.333333	1.33333	3.66667	4	2.33333
1.812	1	2	2	3.33333	4.66667
1.836	2	1	1.66667	2	2.66667
1.86	2	0.333333	1.33333	3.33333	2.33333
1.884	1.66667	2	3.33333	3.33333	3.33333
1.908	2.33333	2	1.33333	4	4
1.932	0.333333	1	1.33333	3	3
1.956	2.33333	1.66667	3.33333	4	5.66667
1.98	1.66667	0.666667	1.66667	1.66667	3
2.004	2	0.333333	1.66667	1.33333	2.66667
2.028	0.666667	1.66667	2.66667	3.33333	4.33333
2.052	1.66667	1.66667	1.33333	3.33333	1.66667
2.076	2.33333	2	3	1.33333	1.66667
2.1	1.66667	1.33333	1	4	2.33333
2.124	1.66667	1.33333	3	3	3.33333
2.148	2	0.666667	1.66667	2.66667	4.66667
2.172	2.33333	1	1.66667	3.33333	3.66667
2.196	1	2	3.33333	2.66667	1.66667
2.22	8	32.3333	48	144.667	234
2.244	2	0	0	0	0
2.268	0.666667	0	0	0	0.333333
2.292	1.33333	0	0	0	0
2.316	1	0	0	0	0
2.34	0.333333	0	0	0	0
2.364	1	0	0	0	0
2.388	1	0	0	0	0
2.412	1.33333	0	0	0	0
2.436	0.666667	0	0	0	0
2.46	0.333333	0	0.333333	0	0
2.484	1	0	0	0	0
2.508	1.33333	0	0	0	0
2.532	2.33333	0	0	0	0
2.556	0.666667	0	0	0	0
2.58	0	0	0	0	0
2.604	1.33333	0	0	0	0
2.628	0.666667	0	0	0.333333	0
2.652	1.33333	0	0	0	0
2.676	1.33333	0	0	0	0
2.7	1.66667	0	0	0	0
2.724	3	0	0	0.333333	0
2.748	0.666667	0	0	0	0
2.772	2	0	0	0	0
2.796	1	0	0	0	0
2.82	0.666667	0	0.333333	0	0
2.844	0.666667	0	0	0	0
2.868	0.666667	0	0	0	0
2.892	0.666667	0	0	0.333333	0
2.916	1.33333	0	0	0	0
2.94	0.333333	0	0	0	0
2.964	1.33333	0	0	0	0
2.988	0.666667	0	0.333333	0	0
3.012	0.333333	0	0	0	0
3.036	0.666667	0	0	0	0
3.06	0.666667	0	0	0	0
3.084	0.666667	0	0	0	0
3.108	1	0	0	0	0
3.132	2	0	0	0	0
3.156	0.666667	0	0	0	0
3.18	1	0	0	0	0
3.204	1	0	0	0.333333	0
3.228	1.33333	0	0	0	0
3.252	1	0	0	0	0
3.276	2	0	0	0	0
3.3	1	0	0	0	0
3.324	0.666667	0	0	0	0
3.348	1.33333	0	0.666667	0	0
3.372	0.333333	0	0	0	0
3.396	1	0	0	0	0
3.42	1.66667	0	0.333333	0	0
3.444	2.33333	0	0	0	0
3.468	0	0	0	0	0
3.492	1.66667	0	0	0	0
3.516	1	0	0	0	0
3.54	0.333333	0	0	0	0.333333
3.564	0	0	0	0	0
3.588	1.66667	0	0	0	0
3.612	0.666667	0	0	0	0
3.636	0.333333	0	0	0	0
3.66	0	0	0	0	0
3.684	0.666667	0	0.333333	0.333333	0.666667
3.708	0.333333	0	0	0	0
3.732	0	0	0	0.333333	0
3.756	0	0	0	0	0
3.78	1	0	0	0	0
3.804	0.333333	0	0	0	0
3.828	0.333333	0	0.333333	0	0
3.852	1	0	0	0	0
3.876	1.33333	0	0	0	0
3.9	0	0	0	0	0
3.924	2.33333	0	0	0	0
3.948	0	0	0	0	0.333333
3.972	0.333333	0	0.333333	0	0
3.996	1	0	0.333333	0	0
4.02	1	0	0	0	0
4.044	0.666667	0	0	0	0
4.068	0.333333	0	0	0	0
4.092	1.33333	0	0	0	0
4.116	0.666667	0	0	0	0
4.14	1.33333	0	0	0	0
4.164	0	0	0	0	0
4.188	1	0	0	0	0
4.212	4	0	0	0	0
4.236	0.666667	0	0	0	0
4.26	0.666667	0	0	0	0
4.284	0.666667	0	0	0	0
4.308	0.333333	0	0	0	0
4.332	0.333333	0	0	0	0
4.356	0.666667	0	0	0	0
4.38	0.333333	0	0	0.666667	0
4.404	2.66667	0	0	0	0
4.428	0.666667	0	0	0	0
4.452	0.333333	0	0	0	0
4.476	0.333333	0	0	0	0
4.5	1.33333	0	0	0	0
4.524	2	0	0	0	0
4.548	1.33333	0	0	0	0
4.572	1.33333	0	0	0	0
4.596	1	0	0	0	0
4.62	0	0	0	0	0
4.644	1	0	0	0	0
4.668	0.666667	0	0	0	0
4.692	0	0	0	0	0
4.716	0.666667	0	0	0	0
4.74	1.33333	0	0	0	0
4.764	0	0	0	0	0
4.788	1	0	0	0	0
4.812	1.66667	0	0	0	0
4.836	0	0	0	0	0
4.86	0.333333	0	0	0	0
4.884	0.666667	0	0	0	0.333333
4.908	0.333333	0	0	0	0
4.932	0.666667	0	0	0	0
4.956	2.33333	0	1	3	3.66667
4.98	1.33333	0	0	0	0
5.004	0	0	0	0	0
5.028	0.666667	0	0	0	0
5.052	1.33333	0	0	0	0
5.076	0.666667	0	0	0	0
5.1	0.666667	0	0	0	0
5.124	0.333333	0	0	0	0
5.148	0	0	0	0	0
5.172	0	0	0	0	0
5.196	0.333333	0	0	0	0
5.22	0.333333	0	0	0	0
5.244	1	0	0	0	0
5.268	2	0	0	0	0
5.292	0.333333	0	0	0	0
5.316	0.666667	0	0	0	0
5.34	1	0	0	0	0
5.364	0.333333	0	0	0	0
5.388	0	0	0	0	0
5.412	0.333333	0	0	0	0
5.436	1.33333	0	0	0	0
5.46	0.666667	0	0	0	0
5.484	0.333333	0	0	0	0
5.508	0.666667	0	0	0	0
5.532	1.66667	0	0	0	0
5.556	0.333333	0	0	0	0
5.58	0	0	0	0	0
5.604	0	0	0	0	0
5.628	0.666667	0	0	0	0
5.652	0	0	0	0	0
5.676	0.666667	0	0	0	0
5.7	0.333333	0	0	0	0
5.724	1	0	0	0	0
5.748	0.666667	0	0	0	0
5.772	0	0	0	0	0
5.796	3	0	0	0	0
5.82	1	0	0	0	0
5.844	0.666667	0	0	0	0
5.868	0	0	0	0	0
5.892	1	0	0	0	0
5.916	9	0	0	0	0
5.94	0	0	0	0	0
5.964	0	0	0	0	0
5.988	0.333333	0	0	0	0
6.012	12	0	0	0	0
6.036	0.333333	0	0	0	0
6.06	0.333333	0	0	0	0
6.084	0.333333	0	0	0	0
6.108	0.666667	0	0	0	0
6.132	0.333333	0	0	0	0
6.156	0.333333	0	0	0	0
6.18	0	0	0	0	0
6.204	0.333333	0	0	0	0
6.228	0.333333	0	0	0	0
6.252	0	0	0	0	0
6.276	1.33333	0	0	0	0
6.3	1	0	0	0	0
6.324	2	0	0	0	0
6.348	1	0	0	0	0
6.372	1.33333	0	0	0	0
6.396	0	0	0	0	0
6.42	0.333333	0	0	0	0
6.444	0	0	0	0	0
6.468	0.333333	0	0	0	0
6.492	0.333333	0	0	0	0
6.516	0.666667	0	0	0	0
6.54	0	0	0	0	0
6.564	0.666667	0	0	0	0
6.588	1.33333	0	0	0	0
6.612	0	0	0	0	0
6.636	0.666667	0	0	0	0
6.66	0.666667	0	0	0	0
6.684	0	0	0	0	0
6.708	0.333333	0	0	0	0
6.732	0.666667	0	0	0	0
6.756	0	0	0	0	0
6.78	0	0	0	0	0
6.804	0.333333	0	0	0	0
6.828	0.666667	0	0	0	0
6.852	0	0	0	0	0
6.876	0.333333	0	0	0	0
6.9	1	0	0	0	0
6.924	0	0	0	0	0
6.948	0	0	0	0	0
6.972	0.666667	0	0	0	0
6.996	0	0	0	0	0
7.02	0.333333	0	0	0	0
7.044	0	0	0	0	0
7.068	0.666667	0	0	0	0
7.092	1	0	0	0	0
7.116	0.333333	0	0	0	0
7.14	0	0	0	0	0
7.164	0	0	0	0	0
7.188	0.666667	0	0	0	0
7.212	1	0	0	0	0
7.236	0	0	0	0	0
7.26	0.666667	0	0	0	0
7.284	6.33333	0	0	0	0
7.308	1.33333	0	0	0	0
7.332	0.333333	0	0	0	0
7.356	0.333333	0	0	0	0
7.38	0.666667	0	0	0	0
7.404	0.333333	0	0	0	0
7.428	0	0	0	0	0
7.452	0.333333	0	0	0	0
7.476	0.666667	0	0	0	0
7.5	1	0	0	0	0
7.524	0.666667	0	0	0	0
7.548	1.33333	0	0	0	0
7.572	0.666667	0	0	0	0
7.596	0	0	0	0	0
7.62	33.3333	0	0	0	0
7.644	92	0	0	0	0
7.668	0	0	0	0	0
7.692	0	0	0	0	0
7.716	0	0	0	0	0
7.74	0	0	0	0	0
7.764	0	0	0	0	0
7.788	0	0	0	0	0
7.812	0	0	0	0	0
7.836	0	0	0	0	0
7.86	0	0	0	0	0
7.884	0	0	0	0	0
7.908	0	0	0	0	0
7.932	0	0	0	0	0
7.956	0	0	0	0	0
7.98	0	0	0	0	0
8.004	0	0	0	0	0
8.028	0	0	0	0	0
8.052	0	0	0	0	0
8.076	0	0	0	0	0
8.1	0	0	0	0	0
8.124	0	0	0	0	0
8.148	0	0	0	0	0
8.172	0	0	0	0	0
8.196	0	0	0	0	0
8.22	0	0	0	0	0
8.244	0	0	0	0	0
8.268	0	0	0	0	0
8.292	0	0	0	0	0
8.316	0.666667	0	0	0	0
8.34	0	0	0	0	0
8.364	0.333333	0	0	0	0
8.388	0	0	0	0	0
8.412	0	0	0	0	0
8.436	0	0	0	0	0
8.46	0	0	0	0	0
8.484	0	0	0	0	0
8.508	0	0	0	0	0
8.532	0.333333	0	0	0	0
8.556	0	0	0	0	0
8.58	0	0	0	0	0
8.604	0	0	0	0	0
8.628	0.333333	0	0	0	0
8.652	0	0	0	0	0
8.676	0	0	0	0	0
8.7	0	0	0	0	0
8.724	0	0	0	0	0
8.748	0	0	0	0	0
8.772	0	0	0	0	0
8.796	0	0	0	0	0
8.82	0	0	0	0	0
8.844	0	0	0	0	0
8.868	0	0	0	0	0
8.892	0.333333	0	0	0	0
8.916	0	0	0	0	0
8.94	0	0	0	0	0
8.964	0	0	0	0	0
8.988	0	0	0	0	0
9.012	0	0	0	0	0
9.036	0	0	0	0	0
9.06	0	0	0	0	0
9.084	0	0	0	0	0
9.108	0	0	0	0	0
9.132	0	0	0	0	0
9.156	0	0	0	0	0
9.18	0	0	0	0	0
9.204	0.333333	0	0	0	0
9.228	0.333333	0	0	0	0
9.252	0	0	0	0	0
9.276	0	0	0	0	0
9.3	9.66667	0	0	0	0
9.324	0	0	0	0	0
9.348	0	0	0	0	0
9.372	0	0	0	0	0
9.396	0	0	0	0	0
9.42	0	0	0	0	0
9.444	0	0	0	0	0
9.468	0	0	0	0	0
9.492	0	0	0	0	0
9.516	0	0	0	0	0
9.54	0	0	0	0	0
9.564	0	0	0	0	0
9.588	0	0	0	0	0
9.612	0	0	0	0	0
9.636	0	0	0	0	0
9.66	0	0	0	0	0
9.684	0	0	0	0	0
9.708	0	0	0	0	0
9.732	0	0	0	0	0
9.756	0	0	0	0	0
9.78	0	0	0	0	0
9.804	0	0	0	0	0
9.828	0	0	0	0	0
9.852	0	0	0	0	0
9.876	0	0	0	0	0
9.9	0	0	0	0	0
9.924	0	0	0	0	0
9.948	0	0	0	0	0
9.972	0	0	0	0	0
9.996	0	0	0	0	0
10.02	0	0	0	0	0
10.044	1	0	0	0	0
10.068	0	0	0	0	0
10.092	0	0	0	0	0
10.116	0	0	0	0	0
10.14	0	0	0	0	0
10.164	0	0	0	0	0
10.188	0	0	0	0	0
10.212	0	0	0	0	0
10.236	0	0	0	0	0
10.26	0	0	0	0	0
10.284	0	0	0	0	0
10.308	0	0	0	0	0
10.332	0	0	0	0	0
10.356	0	0	0	0	0
10.38	0	0	0	0	0
10.404	0	0	0	0	0
10.428	0	0	0	0	0
10.452	0	0	0	0	0
10.476	0	0	0	0	0
10.5	0	0	0	0	0
10.524	0	0	0	0	0
10.548	0	0	0	0	0
10.572	0	0	0	0	0
10.596	0	0	0	0	0
10.62	0	0	0	0	0
10.644	0	0	0	0	0
10.668	0	0	0	0	0
10.692	0	0	0	0	0
10.716	0	0	0	0	0
10.74	0	0	0	0	0
10.764	0	0	0	0	0
10.788	0	0	0	0	0
10.812	0	0	0	0	0
10.836	4.33333	0	0	0	0
10.86	0	0	0	0	0
10.884	0	0	0	0	0
10.908	0	0	0	0	0
10.932	0	0	0	0	0
10.956	0	0	0	0	0
10.98	0	0	0	0	0
11.004	0	0	0	0	0
11.028	0	0	0	0	0
11.052	0	0	0	0	0
11.076	0	0	0	0	0
11.1	0	0	0	0	0
11.124	0	0	0	0	0
11.148	0	0	0	0	0
11.172	0	0	0	0	0
11.196	0	0	0	0	0
11.22	0	0	0	0	0
11.244	0	0	0	0	0
11.268	0	0	0	0	0
11.292	0	0	0	0	0
11.316	0	0	0	0	0
11.34	0	0	0	0	0
11.364	0	0	0	0	0
11.388	0	0	0	0	0
11.412	0	0	0	0	0
11.436	0	0	0	0	0
11.46	0	0	0	0	0
11.484	0	0	0	0	0
11.508	0	0	0	0	0
11.532	0	0	0	0	0
11.556	0	0	0	0	0
11.58	0	0	0	0	0
11.604	0	0	0	0	0
11.628	0	0	0	0	0
11.652	0	0	0	0	0
11.676	0	0	0	0	0
11.7	0	0	0	0	0
11.724	0	0	0	0	0
11.748	0	0	0	0	0
11.772	0	0	0	0	0
11.796	0	0	0	0	0
11.82	0	0	0	0	0
11.844	0	0	0	0	0
11.868	0	0	0	0	0
11.892	0	0	0	0	0
11.916	0	0	0	0	0
11.94	0	0	0	0	0
11.964	0	0	0	0	0
11.988	0	0	0	0	0
