# Supplementary material for: Design of a novel instrument for active neutron interrogation of artillery shells
Source: PLoS One. 2017 Dec 6;12(12):e0188959. doi: 10.1371/journal.pone.0188959 (PMC5718418; doi:10.1371/journal.pone.0188959)
Supplement: S1 File — All original data for the figures and results presented in this paper, tabulated. Each figure or subfigure corresponds to a file labeled with the figure’s number within the archive file. (ZIP) [file pone.0188959.s002.zip › fig9a.txt]

# Figure 9a
# x	yoriginal	yupdated
0.012	86753.7	102496
0.036	3696.33	4400.33
0.06	2290.67	2504.67
0.084	2551	3120
0.108	5370.67	6212
0.132	114362	101592
0.156	535	560.667
0.18	363	437
0.204	2393	2242
0.228	22926.3	20122.3
0.252	1320.33	1178.33
0.276	3989.67	3802.67
0.3	1676.33	1921
0.324	3334.67	3684
0.348	250163	220252
0.372	44992	39927
0.396	468	585.667
0.42	26009.7	22894.7
0.444	243.667	265
0.468	1236.33	1140.67
0.492	289	312
0.516	1139.33	1053
0.54	345.333	378
0.564	24515	21701
0.588	6208.67	5498
0.612	8771.67	7941.33
0.636	1114.33	1289
0.66	8228.33	7816.33
0.684	124467	109483
0.708	8656	7620.67
0.732	2736.33	2497.33
0.756	4810.67	4354.67
0.78	712.333	852
0.804	51492.7	45342.7
0.828	8942.67	7971.67
0.852	622361	693360
0.876	12859.7	11575
0.9	50011.7	43853
0.924	23026.7	20382.7
0.948	908.667	952.333
0.972	1624.67	1456
0.996	2794.67	2526.33
1.02	47843.7	41969
1.044	2805.67	2542.67
1.068	1304.67	1215
1.092	877.667	867.667
1.116	6730.67	5913
1.14	233.333	281.667
1.164	927.667	867.333
1.188	10586.3	9348
1.212	4725.33	4180.67
1.236	12985.3	13468.7
1.26	73993.3	65153.7
1.284	5371	4766
1.308	15241.3	15153.7
1.332	9245.33	10176
1.356	32366	29054.3
1.38	8352.67	7486.33
1.404	4441	3980.67
1.428	6785	5951.33
1.452	7683.67	6808.67
1.476	1099.67	1041
1.5	4657.33	4144
1.524	114	133.667
1.548	107.333	135.333
1.572	159.667	190
1.596	2057.67	1908.33
1.62	145414	127582
1.644	8108.33	7243
1.668	20642.3	18496.3
1.692	12754.3	11256.3
1.716	181213	158876
1.74	171.333	221.333
1.764	3115.33	2849
1.788	184.667	207
1.812	9336	8265.67
1.836	7025.33	6188.33
1.86	5154.33	4596
1.884	11265.7	10892.7
1.908	4647.33	4221
1.932	10131.7	8994
1.956	7664	6811.67
1.98	14047.7	12364
2.004	2545.67	2486
2.028	2765.33	2479
2.052	4658.67	4033.67
2.076	22502.3	19700
2.1	17118	14991
2.124	21536.3	18895.3
2.148	9440	8288.67
2.172	5344.67	4762.33
2.196	21317	18792.3
2.22	316404	309216
2.244	2906	2635
2.268	8979.33	7860.67
2.292	111.667	126
2.316	92.3333	89.6667
2.34	4475.67	3993.67
2.364	73.3333	88.6667
2.388	8116.33	7123
2.412	6812.33	5921
2.436	3006.67	2666.33
2.46	9639	8506.67
2.484	5071	4442.67
2.508	4807.33	4365.67
2.532	14471.7	13027.7
2.556	1143	1088.67
2.58	5293.67	4657.33
2.604	2764.67	2450.67
2.628	4676.67	4202.33
2.652	1541	1388
2.676	13395	11760
2.7	10993.7	9841.33
2.724	44475	39026.7
2.748	25863	22620.3
2.772	2419	2205
2.796	1130	1025.67
2.82	7394.67	6599.67
2.844	20406	17887.7
2.868	15058	13242
2.892	154.333	177.667
2.916	153.333	194
2.94	5347.67	4697.33
2.964	14118.3	12407.7
2.988	127.333	162.667
3.012	5049.67	4525
3.036	8240	7296.67
3.06	5161.33	4560.67
3.084	3038	2723.67
3.108	17665.3	15350.7
3.132	136.667	168.667
3.156	5262	4597
3.18	18053.7	16004.3
3.204	701	673.333
3.228	16968	14866.3
3.252	171.333	213.333
3.276	33906.3	29805.3
3.3	8035	7004.33
3.324	4090.33	3664
3.348	9069.33	7950
3.372	2214.67	1997
3.396	203.333	223.667
3.42	41919.3	36797.7
3.444	42425	37174
3.468	89	121.333
3.492	821	737.667
3.516	7454	6602.33
3.54	7346.33	6944
3.564	1051.67	962.667
3.588	106.333	120
3.612	1403.33	1217.67
3.636	5220	4700.67
3.66	4243.33	3716.67
3.684	11605.3	11171.3
3.708	1931.33	1750.33
3.732	5550	4815.67
3.756	100	126.333
3.78	3356.67	3007.33
3.804	1286.33	1197.67
3.828	95.6667	107
3.852	13017	11365.7
3.876	1382.33	1285.33
3.9	1202.33	1063.33
3.924	34752.7	30505
3.948	3534.67	3129
3.972	2981	2636
3.996	1839.33	1655.33
4.02	542	458
4.044	69.6667	74.3333
4.068	5748.67	5120
4.092	260.333	250.667
4.116	79	90.3333
4.14	1934.67	1773
4.164	89.6667	98.6667
4.188	4878.33	4280.67
4.212	100068	87538.3
4.236	125.333	190
4.26	94.6667	108.667
4.284	6546	5759.33
4.308	772.667	696.333
4.332	4861.67	4308.33
4.356	104	123
4.38	4466.67	3911
4.404	42896	37731.7
4.428	3518.67	3100
4.452	16131.3	14271.3
4.476	459	437.667
4.5	14515	13657
4.524	1282.67	1167
4.548	2394.67	2124
4.572	73.6667	86.6667
4.596	7692	6723
4.62	2503	2183.33
4.644	88	102.333
4.668	13042.7	11533
4.692	2997.33	2613.33
4.716	9332	8262.67
4.74	2134.33	1904
4.764	126.667	156.667
4.788	366	374
4.812	53468.7	47166.7
4.836	6278.33	5588
4.86	2666.33	2416
4.884	470.333	457.333
4.908	3966.67	3467.67
4.932	80.3333	97
4.956	30969.7	27887.7
4.98	58.3333	82
5.004	1072	992.333
5.028	60	76
5.052	16400.7	14574.7
5.076	53	67.6667
5.1	184.667	175.667
5.124	53.3333	58.6667
5.148	55.6667	75.3333
5.172	1359.33	1187
5.196	63.3333	68.6667
5.22	867	766
5.244	293.333	289.667
5.268	16944.7	16408.7
5.292	12017	11783.7
5.316	7090.67	6160.33
5.34	45.6667	60.6667
5.364	80	81.3333
5.388	1657	1485
5.412	335.333	322
5.436	50.3333	66
5.46	53	69.6667
5.484	7431	6546.67
5.508	3285	2913
5.532	11174.3	10800.3
5.556	6106.33	5913.33
5.58	65.6667	57.3333
5.604	850.333	728.667
5.628	45	56.3333
5.652	65.6667	78.3333
5.676	57.6667	81
5.7	1762.33	1553
5.724	13784.3	12041.3
5.748	4805.67	4249.67
5.772	44.3333	55.6667
5.796	4998.33	4410.67
5.82	52.6667	71.3333
5.844	656.333	627.667
5.868	67.6667	86.3333
5.892	5284.67	4695
5.916	250712	219919
5.94	126.667	174.667
5.964	52.3333	64
5.988	5714	4995
6.012	256782	225288
6.036	1019	1004.33
6.06	140	160.667
6.084	95	127
6.108	1384.67	1269.67
6.132	3212.33	2855.67
6.156	2374	2115
6.18	121.333	146
6.204	114.333	138.333
6.228	2125	1968.67
6.252	126	167.667
6.276	7517.67	6680.67
6.3	2066.67	1937
6.324	10506.3	10295
6.348	272.667	382.333
6.372	29092.7	25505.7
6.396	181	224.333
6.42	1268.67	1106.33
6.444	73.3333	97
6.468	67	86.6667
6.492	73.6667	96.3333
6.516	4746	4156.67
6.54	4200	3676.33
6.564	62.3333	85
6.588	1948	1702.67
6.612	1051	932.333
6.636	77	94
6.66	73.6667	85.3333
6.684	64.3333	81
6.708	11714.3	10370
6.732	3195.33	2826
6.756	59.3333	82.3333
6.78	68	81.6667
6.804	74	86.3333
6.828	2734.67	2386.67
6.852	149	144.333
6.876	86.3333	104.333
6.9	95.6667	126
6.924	75	98.3333
6.948	59.3333	94.3333
6.972	7215	6420.33
6.996	62	74
7.02	68.6667	78.3333
7.044	70.3333	87.6667
7.068	75.3333	81.6667
7.092	55	74
7.116	49.6667	75
7.14	65	77.6667
7.164	518	472.667
7.188	2671.33	2378.33
7.212	72	94.3333
7.236	2789	2455
7.26	7906.67	7048
7.284	155804	136407
7.308	5397.67	5216
7.332	40.6667	51.6667
7.356	172.333	166.333
7.38	175	169.333
7.404	34.3333	50
7.428	44	54.3333
7.452	49.3333	63.3333
7.476	51.3333	68.3333
7.5	241.667	301.667
7.524	534.667	714.333
7.548	687.333	929.667
7.572	853.667	1104
7.596	1689	2239.67
7.62	754576	662490
7.644	2.23856e+06	1.9637e+06
7.668	423.333	580
7.692	142.333	196.667
7.716	38	49
7.74	61.3333	77
7.764	209	269.667
7.788	76	109.667
7.812	14.3333	15
7.836	11.6667	20
7.86	17.6667	17.6667
7.884	21	26.3333
7.908	180.667	219.667
7.932	107.333	122.333
7.956	8.66667	11.6667
7.98	9.33333	8.66667
8.004	13	10.6667
8.028	15.3333	16
8.052	13	21.3333
8.076	24.6667	21.6667
8.1	21.6667	27.3333
8.124	20	28
8.148	40.3333	45
8.172	124.667	114
8.196	73.3333	85.3333
8.22	118.667	142.333
8.244	162	194.667
8.268	159	203.333
8.292	142.333	181.333
8.316	2481.67	2465.67
8.34	62.6667	80.6667
8.364	8058	7061.67
8.388	17.3333	29
8.412	21	29.6667
8.436	18.6667	27.3333
8.46	18.3333	23.6667
8.484	17.3333	23.3333
8.508	13.6667	26.3333
8.532	15.3333	23.3333
8.556	14.3333	26.6667
8.58	55	70.3333
8.604	123	148
8.628	98.6667	118.333
8.652	27	34.6667
8.676	22.3333	29.6667
8.7	21.6667	25.6667
8.724	23.6667	31
8.748	24.3333	28.6667
8.772	22.3333	30.6667
8.796	27.3333	30.3333
8.82	26.6667	30.3333
8.844	47.6667	55
8.868	79	100.667
8.892	16619.7	14601
8.916	12.6667	18.6667
8.94	16.3333	18.3333
8.964	11.3333	12.6667
8.988	13.3333	17
9.012	15	15.3333
9.036	146.667	133.333
9.06	16.6667	23
9.084	16	22
9.108	17.6667	19
9.132	15.6667	21
9.156	943	908.667
9.18	19	22.6667
9.204	22.3333	21
9.228	1522.33	1377
9.252	397.667	495.667
9.276	392	517.667
9.3	189076	165409
9.324	44.6667	60.3333
9.348	22.3333	27.6667
9.372	13	22.3333
9.396	28	44.6667
9.42	55.3333	57
9.444	34	38
9.468	25.6667	37.6667
9.492	25.3333	35
9.516	24.3333	39
9.54	28.3333	38.3333
9.564	41.3333	59.6667
9.588	21.3333	29.6667
9.612	14	15.3333
9.636	10.6667	13.3333
9.66	9.66667	12.6667
9.684	13	17
9.708	12.3333	16.6667
9.732	9	19
9.756	45.6667	56
9.78	15.6667	19.6667
9.804	14.3333	16
9.828	12	19
9.852	16.6667	20.6667
9.876	13	17
9.9	20.3333	16.3333
9.924	92	75.6667
9.948	18	19
9.972	10.3333	17.6667
9.996	6	7
10.02	7.33333	4.33333
10.044	15812.7	13951
10.068	37.3333	33
10.092	8.66667	6.33333
10.116	7.33333	7
10.14	7.66667	10.3333
10.164	8.33333	12
10.188	8.33333	12
10.212	7	13
10.236	7.33333	10.6667
10.26	7	10.3333
10.284	13	10.6667
10.308	4	2
10.332	2	4
10.356	2.33333	2
10.38	1.33333	0.666667
10.404	1	1.33333
10.428	0	2
10.452	0	0.333333
10.476	0	0
10.5	0	0
10.524	0.666667	0
10.548	0	0
10.572	13	16.6667
10.596	7.33333	4.33333
10.62	0	0
10.644	0	0
10.668	0.333333	0
10.692	6.33333	5.66667
10.716	0	0.333333
10.74	0.333333	0
10.764	0	0.666667
10.788	0	0
10.812	0	0.333333
10.836	31945.7	30892.7
10.86	0.333333	0
10.884	0	0
10.908	0	0.333333
10.932	0	0
10.956	0	0
10.98	0	0
11.004	0	0
11.028	0	0
11.052	0	0
11.076	0	0
11.1	0	0
11.124	0	0
11.148	0	0
11.172	0	0
11.196	0	0
11.22	0.333333	0
11.244	0	0
11.268	0	0
11.292	0.333333	0
11.316	0	0
11.34	0	0
11.364	0	0.333333
11.388	0	0
11.412	0	0.333333
11.436	0	0
11.46	0	0
11.484	0	0
11.508	0	0
11.532	0	0
11.556	0	0
11.58	0	0
11.604	0	0
11.628	0	0
11.652	0	0
11.676	0	0
11.7	0	0.666667
11.724	0	0
11.748	0	0
11.772	0	0
11.796	0	0
11.82	0	0
11.844	0	0
11.868	0	0
11.892	0	0
11.916	0	0
11.94	0	0
11.964	0	0
11.988	0	0
Overflow	0.666667	0.333333
