# Supplementary material for: Design of a novel instrument for active neutron interrogation of artillery shells
Source: PLoS One. 2017 Dec 6;12(12):e0188959. doi: 10.1371/journal.pone.0188959 (PMC5718418; doi:10.1371/journal.pone.0188959)
Supplement: S1 File — All original data for the figures and results presented in this paper, tabulated. Each figure or subfigure corresponds to a file labeled with the figure’s number within the archive file. (ZIP) [file pone.0188959.s002.zip › fig9b.txt]

# Figure 9b
# x	yall	yobject
0.012	0	0
0.036	0	0
0.06	0	0
0.084	0.333333	0
0.108	1.33333	0
0.132	0.333333	0
0.156	1.33333	0
0.18	2.33333	0
0.204	2.33333	0.333333
0.228	3.66667	0
0.252	6.66667	0.333333
0.276	5.33333	0.666667
0.3	6	0.666667
0.324	7.33333	0
0.348	6.33333	1.66667
0.372	8.66667	0.333333
0.396	10	0.666667
0.42	7.66667	0.333333
0.444	8	0.666667
0.468	11	2
0.492	8.33333	0.333333
0.516	52	1.66667
0.54	8.33333	1.33333
0.564	9.66667	2
0.588	5.33333	0.333333
0.612	5.33333	0.666667
0.636	5.66667	3
0.66	7.33333	1
0.684	5	1.66667
0.708	4.33333	2.33333
0.732	7	3.33333
0.756	5.66667	1.66667
0.78	6.66667	1.66667
0.804	5.33333	0.666667
0.828	7.66667	1.66667
0.852	6.66667	2.33333
0.876	7.33333	2
0.9	6.66667	0.333333
0.924	5	0.666667
0.948	5	1.33333
0.972	6	2
0.996	7.66667	2.33333
1.02	6	1.33333
1.044	5	1.33333
1.068	4.66667	1
1.092	6.33333	0.333333
1.116	4.33333	0
1.14	2.66667	1
1.164	4	0.333333
1.188	3.66667	2
1.212	5	1.33333
1.236	4	1
1.26	6	2.66667
1.284	5	1.66667
1.308	3.66667	1
1.332	4	1
1.356	2.66667	0.333333
1.38	4.33333	1
1.404	6.33333	1.33333
1.428	4.33333	1.33333
1.452	5.33333	2.33333
1.476	3.66667	1
1.5	3.66667	1.33333
1.524	3.33333	0.666667
1.548	6.33333	1.33333
1.572	4.33333	0.666667
1.596	3.66667	0.666667
1.62	2	0.666667
1.644	3	0.666667
1.668	4	2
1.692	3.33333	0.666667
1.716	4	1.66667
1.74	4.66667	1
1.764	2.66667	1.33333
1.788	3.66667	1.33333
1.812	2.66667	0.666667
1.836	3.33333	2
1.86	1.33333	0
1.884	3	1.66667
1.908	2	1
1.932	3.33333	0.666667
1.956	3.66667	1.66667
1.98	2.66667	1.33333
2.004	2.66667	1.33333
2.028	1.66667	0
2.052	2.33333	0.333333
2.076	3	0.666667
2.1	2.66667	0.666667
2.124	3	0.666667
2.148	2.66667	1.33333
2.172	2.66667	0.333333
2.196	3	1.33333
2.22	30.6667	4.66667
2.244	1.66667	0.333333
2.268	1	0.666667
2.292	3.33333	0.666667
2.316	1.66667	0.333333
2.34	1.66667	1
2.364	1.33333	0.333333
2.388	0.666667	0.333333
2.412	1.33333	1
2.436	0.666667	0.333333
2.46	0.333333	0.333333
2.484	1	0.666667
2.508	4	2.33333
2.532	0.333333	0.333333
2.556	1.66667	1
2.58	1.66667	1
2.604	1.33333	0
2.628	1.66667	1.33333
2.652	0	0
2.676	1.33333	0.333333
2.7	1	0.666667
2.724	1	0.333333
2.748	1.33333	0.666667
2.772	1	0.666667
2.796	1	0.666667
2.82	1.66667	0.666667
2.844	0.333333	0.333333
2.868	0.666667	0.333333
2.892	2	0.666667
2.916	1	0.666667
2.94	1	0.333333
2.964	2	0.666667
2.988	0.666667	0
3.012	1	0.333333
3.036	1.33333	0.666667
3.06	2.33333	2
3.084	1	1
3.108	0.666667	0.333333
3.132	0.333333	0.333333
3.156	0.666667	0.333333
3.18	0.333333	0
3.204	2	1.66667
3.228	1	0.333333
3.252	1	0
3.276	1	0.666667
3.3	0.333333	0
3.324	1.66667	0.666667
3.348	0.666667	0
3.372	1.66667	1.66667
3.396	0.666667	0.666667
3.42	1.33333	1
3.444	1	0.666667
3.468	2	0
3.492	1	0.333333
3.516	0.333333	0
3.54	1.66667	1
3.564	0.333333	0
3.588	1.33333	0
3.612	0.333333	0
3.636	1	1
3.66	0	0
3.684	1.66667	0.666667
3.708	1	0.666667
3.732	0.666667	0
3.756	0.666667	0.333333
3.78	0.666667	0.666667
3.804	1	0.666667
3.828	1	0.333333
3.852	1	1
3.876	0.666667	0.333333
3.9	0.333333	0.333333
3.924	1.66667	1.33333
3.948	0.666667	0.666667
3.972	0.333333	0.333333
3.996	1	1
4.02	1	0
4.044	0.666667	0.333333
4.068	0.333333	0.333333
4.092	1	0.333333
4.116	2	2
4.14	1	1
4.164	0.666667	0.666667
4.188	0.666667	0.333333
4.212	2.66667	2.66667
4.236	0	0
4.26	1.33333	1
4.284	0.666667	0.333333
4.308	1.33333	0.666667
4.332	0.666667	0
4.356	0.666667	0.333333
4.38	1	1
4.404	1.33333	1
4.428	1.33333	0.666667
4.452	2	1.66667
4.476	0	0
4.5	1	0.333333
4.524	0.333333	0.333333
4.548	0.333333	0
4.572	1	0
4.596	1	0.666667
4.62	1.66667	1
4.644	0.333333	0.333333
4.668	1	0.333333
4.692	0.666667	0.333333
4.716	0.666667	0
4.74	1	0.333333
4.764	0	0
4.788	0.666667	0.333333
4.812	2.33333	1.33333
4.836	0.333333	0.333333
4.86	1	0.333333
4.884	1	0.666667
4.908	1	0.666667
4.932	0.333333	0.333333
4.956	4	2
4.98	1	0.666667
5.004	0.333333	0.333333
5.028	0.666667	0.666667
5.052	1	0.333333
5.076	0	0
5.1	0	0
5.124	0	0
5.148	0.333333	0
5.172	1.33333	0.666667
5.196	0.333333	0
5.22	0	0
5.244	0.333333	0
5.268	0.666667	0.666667
5.292	0.333333	0.333333
5.316	1.33333	0.666667
5.34	0.666667	0.666667
5.364	1	0.333333
5.388	1	0
5.412	0.666667	0.333333
5.436	0	0
5.46	0	0
5.484	1	0.666667
5.508	0.333333	0.333333
5.532	0.333333	0.333333
5.556	1	1
5.58	0.333333	0.333333
5.604	0.666667	0.666667
5.628	1	0.666667
5.652	0	0
5.676	0.333333	0.333333
5.7	0.333333	0.333333
5.724	0.333333	0.333333
5.748	1	0.333333
5.772	0	0
5.796	1	0.333333
5.82	0.666667	0.666667
5.844	0	0
5.868	0.666667	0.666667
5.892	0.666667	0.666667
5.916	7	7
5.94	0.666667	0.666667
5.964	0.666667	0
5.988	0.333333	0.333333
6.012	7.66667	7.66667
6.036	1	0.666667
6.06	0.666667	0.666667
6.084	0.333333	0.333333
6.108	1.66667	1
6.132	0.666667	0.333333
6.156	0.333333	0
6.18	0.333333	0.333333
6.204	0	0
6.228	0.333333	0.333333
6.252	0.333333	0
6.276	0.333333	0.333333
6.3	0	0
6.324	1	0.666667
6.348	0.333333	0.333333
6.372	0.666667	0.666667
6.396	1.33333	1
6.42	0.666667	0.333333
6.444	1	1
6.468	0.333333	0.333333
6.492	0.666667	0.333333
6.516	0.333333	0.333333
6.54	0.333333	0.333333
6.564	0.333333	0
6.588	0.333333	0.333333
6.612	0.333333	0
6.636	0.666667	0.333333
6.66	0	0
6.684	1.33333	0.333333
6.708	0.666667	0.333333
6.732	0.333333	0.333333
6.756	0.333333	0.333333
6.78	0.333333	0.333333
6.804	0.333333	0.333333
6.828	0	0
6.852	0.333333	0.333333
6.876	0	0
6.9	0	0
6.924	0.333333	0.333333
6.948	1	0
6.972	0	0
6.996	1.33333	0.333333
7.02	0	0
7.044	0.333333	0.333333
7.068	1	0
7.092	0.666667	0.666667
7.116	0.666667	0.666667
7.14	0	0
7.164	0	0
7.188	0.333333	0
7.212	0.333333	0.333333
7.236	0	0
7.26	1.33333	0.666667
7.284	2.33333	2
7.308	3.33333	0.333333
7.332	0.333333	0
7.356	0	0
7.38	1	0.333333
7.404	0.333333	0.333333
7.428	0	0
7.452	0.666667	0.333333
7.476	0	0
7.5	1	1
7.524	0	0
7.548	0.333333	0
7.572	0.333333	0
7.596	0.333333	0.333333
7.62	19	18.6667
7.644	62.3333	59
7.668	0	0
7.692	0.333333	0
7.716	5.33333	0
7.74	0	0
7.764	0	0
7.788	0	0
7.812	0	0
7.836	0	0
7.86	0	0
7.884	0	0
7.908	9	0
7.932	0	0
7.956	0	0
7.98	0	0
8.004	0.333333	0.333333
8.028	0	0
8.052	0	0
8.076	0	0
8.1	0	0
8.124	0	0
8.148	0	0
8.172	0	0
8.196	0	0
8.22	0	0
8.244	0	0
8.268	0	0
8.292	0	0
8.316	0	0
8.34	0	0
8.364	0	0
8.388	0	0
8.412	0	0
8.436	0	0
8.46	0	0
8.484	0.333333	0.333333
8.508	0	0
8.532	0.666667	0
8.556	0	0
8.58	0	0
8.604	0	0
8.628	0	0
8.652	0	0
8.676	0	0
8.7	0	0
8.724	0	0
8.748	0	0
8.772	0	0
8.796	0	0
8.82	0	0
8.844	0	0
8.868	0	0
8.892	0.666667	0.666667
8.916	0	0
8.94	0	0
8.964	0	0
8.988	0	0
9.012	0	0
9.036	0	0
9.06	0	0
9.084	0	0
9.108	0	0
9.132	0	0
9.156	0	0
9.18	0	0
9.204	0.333333	0.333333
9.228	0	0
9.252	0	0
9.276	0	0
9.3	4.33333	4.33333
9.324	0	0
9.348	0	0
9.372	0	0
9.396	0	0
9.42	0	0
9.444	0	0
9.468	0	0
9.492	0	0
9.516	0	0
9.54	0	0
9.564	0	0
9.588	0	0
9.612	0	0
9.636	0	0
9.66	0.333333	0.333333
9.684	0	0
9.708	0	0
9.732	0	0
9.756	0	0
9.78	0	0
9.804	0	0
9.828	0	0
9.852	0	0
9.876	0	0
9.9	0	0
9.924	0	0
9.948	0	0
9.972	0	0
9.996	0	0
10.02	0	0
10.044	0.333333	0.333333
10.068	0	0
10.092	0	0
10.116	0	0
10.14	0	0
10.164	0	0
10.188	0	0
10.212	0	0
10.236	0	0
10.26	0	0
10.284	0	0
10.308	0	0
10.332	0	0
10.356	0	0
10.38	0	0
10.404	0	0
10.428	0	0
10.452	0	0
10.476	0	0
10.5	0	0
10.524	0	0
10.548	0	0
10.572	0	0
10.596	0	0
10.62	0	0
10.644	0	0
10.668	0	0
10.692	0	0
10.716	0	0
10.74	0	0
10.764	0	0
10.788	0	0
10.812	0	0
10.836	3	3
10.86	0	0
10.884	0	0
10.908	0	0
10.932	0	0
10.956	0	0
10.98	0	0
11.004	0	0
11.028	0	0
11.052	0	0
11.076	0	0
11.1	0	0
11.124	0	0
11.148	0	0
11.172	0	0
11.196	0	0
11.22	0	0
11.244	0	0
11.268	0	0
11.292	0	0
11.316	0	0
11.34	0	0
11.364	0	0
11.388	0	0
11.412	0	0
11.436	0	0
11.46	0.333333	0
11.484	0	0
11.508	0	0
11.532	0	0
11.556	0	0
11.58	0	0
11.604	0	0
11.628	0	0
11.652	0	0
11.676	0	0
11.7	0	0
11.724	0	0
11.748	0	0
11.772	0	0
11.796	0	0
11.82	0	0
11.844	0	0
11.868	0	0
11.892	0	0
11.916	0	0
11.94	0	0
11.964	0	0
11.988	0	0
